# Supplementary material for: Comprehensive analysis of lncRNA-miRNA-mRNA networks during osteogenic differentiation of bone marrow mesenchymal stem cells
Source: BMC Genomics. 2022 Jun 7;23:425. doi: 10.1186/s12864-022-08646-x (PMC9172120; doi:10.1186/s12864-022-08646-x)
Supplement: Supplementary file 1 — Additional file 1. [file 12864_2022_8646_MOESM1_ESM.xlsx]

## Sheet: 10 lncRNA data
lncRNA_id	baseMean	lfcSE	stat	foldChange	log2FoldChange	pval	padj	up_down	expression_Control1	expression_Control2	expression_Control3	expression_Induced1	expression_Induced2	expression_Induced3	locus
NONRATT001612.2	6728.33	0.34389	6.3167	4.50726	2.17225	2.67199e-10	9.34447e-08	Up	29.3045	39.9414	30.1074	165.126	185.242	159.095	chr1:240932607:240934980:+
NONRATT030152.2	10003.3	0.362445	5.89454	4.39677	2.13644	3.7572e-09	8.40936e-07	Up	22.0634	29.5637	27.1718	147.118	129.534	120.721	chr9:81190189:81194655:-
NONRATT030019.2	365.887	0.401008	6.44708	6.00154	2.58533	1.14027e-10	4.5574e-08	Up	1.58972	1.16981	1.22158	10.0546	7.95434	9.99933	chr9:61229252:61231662:-
NONRATT020278.2	429.497	0.478441	5.51277	6.22267	2.63753	3.5323e-08	6.37581e-06	Up	3.30707	1.11655	1.03556	13.768	19.3492	6.85042	chr4:49331636:49333730:+
NONRATT024063.2	790.852	0.372933	4.80409	3.46199	1.7916	1.5546e-06	0.000170564	Up	6.31627	4.68733	5.61929	28.9792	16.297	21.7488	chr6:25100498:25102457:+
TCONS_00039587	3894.12	0.337187	12.3327	17.8573	4.15845	6.03528e-35	6.75409e-31	Up	8.23614	4.94117	6.97383	143.802	115.542	164.226	8:89126515:89157561:-
TCONS_00029145	199.142	0.442238	3.85122	3.25612	1.70316	0.000117533	0.00545771	Up	1.74796	2.15734	1.29818	4.61299	10.5342	5.48288	4:58451733:58481513:-
AABR07060133.1	94.1137	0.597063	3.16049	3.69869	1.88701	0.00157502	0.0364928	Up	2.27746	1.99117	1.6136	5.4277	10.5722	13.8374	chr4:58408730:58485447:-
AABR07011996.1	320.92	0.519143	5.34837	6.8522	2.77657	8.87514e-08	1.30686e-05	Up	1.96907	1.60366	1.40284	16.3173	8.29109	22.0103	chr2:180878153:180883459:+
Tug1	2585.76	0.311045	3.37753	2.07134	1.05056	0.000731412	0.0207832	Up	11.8435	10.9859	11.0798	25.8386	20.6095	22.8644	chr14:83878295:83887584:-

## Sheet: 21 miRNA data
miRNA _id	baseMean	lfcSE	stat	foldChange	log2FoldChange	pval	padj	up_down	expression_Control1	expression_Control2	expression_Control3	expression_Induced1	expression_Induced2	expression_Induced3	sequence
rno-miR-503-5p	135.519	0.588119	-5.1622	0.12192	-3.03599	2.44061e-07	1.93354e-05	Down	37.5747	34.6348	39.5879	4.00469	3.12442	2.76548	UAGCAGCGGGAACAGUACUGCAG
rno-miR-129-5p	1630.63	0.580783	-4.31581	0.175976	-2.50655	1.5902e-05	0.00050205	Down	473.365	1138	697.131	51.7977	38.264	87.1879	CUUUUUGCGGUCUGGGCUUGC
rno-miR-17-5p	533.008	0.535996	-3.06374	0.320378	-1.64215	0.00218591	0.0254256	Down	102.8	206.802	341.377	36.0188	47.8604	40.6921	CAAAGUGCUUACAGUGCAGGUAG
rno-miR-322-5p	184.562	0.560056	-2.98017	0.314458	-1.66906	0.00288089	0.0318338	Down	90.4492	135.245	108.075	10.7785	16.7776	14.2494	CAGCAGCAAUUCAUGUUUUGGA
rno-miR-542-3p	898.28	0.557326	-2.22034	0.42412	-1.23745	0.0263955	0.144035	Down	281.628	438.916	442.529	48.247	108.238	76.6164	UGUGACAGAUUGAUAACUGAAA
rno-miR-152-5p	376.717	0.503343	-2.16397	0.470016	-1.08922	0.0304668	0.162245	Down	130.98	116.513	120.579	33.5631	37.6351	30.4203	AGGUUCUGUGAUACACUCCGACU
rno-miR-93-5p	1019.46	0.528348	-2.11192	0.461426	-1.11583	0.0346933	0.176258	Down	249.54	351.356	399.895	72.061	63.8993	89.8782	CAAAGUGCUGUUCGUGCAGGUAG
rno-let-7c-1-3p	49.0444	0.604248	-3.2346	0.25801	-1.9545	0.00121813	0.0163155	Down	16.3544	13.4924	23.0999	3.18988	3.11796	2.06513	CUGUACAACCUUCUAGCUUUCC
rno-miR-503-3p	295.89	0.543335	-4.06119	0.216646	-2.20659	4.88231e-05	0.0012694	Down	132.836	122.341	112.556	15.0653	9.37326	16.1978	GGAGUAUUGUUUCCGCUGCCUGG
rno-miR-155-5p	946.367	0.525297	-3.31186	0.299429	-1.73971	0.000926764	0.0136543	Down	227.003	265.226	589.005	54.9215	32.5224	86.125	UUAAUGCUAAUUGUGAUAGGGGU
rno-miR-541-5p	263.49	0.537236	-4.15927	0.212494	-2.23451	3.19271e-05	0.000881986	Down	116.586	146.841	113.11	8.57899	12.4125	16.3559	AAGGGAUUCUGAUGUUGGUCACACU
rno-miR-434-5p	162.562	0.57387	-3.54608	0.244009	-2.03499	0.000391002	0.00720095	Down	104.507	110.094	91.3941	9.5256	8.37913	11.2595	AGCUCGACUCAUGGUUUGAACCA
rno-miR-379-5p	831.006	0.536973	-3.61167	0.260731	-1.93937	0.000304237	0.00623303	Down	200.908	447.989	529.633	26.981	53.974	60.5772	UGGUAGACUAUGGAACGUAGG
rno-miR-382-5p	212.877	0.638224	-3.59504	0.203847	-2.29444	0.000324343	0.00623303	Down	61.6632	155.3	97.6797	7.39558	9.50237	8.88007	GAAGUUGUUCGUGGUGGAUUCG
rno-miR-23b-5p	112.321	0.533401	-3.4114	0.283291	-1.81964	0.000646312	0.0105804	Down	37.714	63.7512	42.8684	4.59495	10.1104	6.70676	GGGUUCCUGGCAUGCUGAUUU
rno-miR-351-5p	2927.16	0.481016	-4.46566	0.225617	-2.14805	7.98238e-06	0.000317852	Down	891.809	983.545	906.19	94.7396	168.287	157.198	UCCCUGAGGAGCCCUUUGAGCCUGA
rno-miR-18a-5p	31.9062	0.683879	-2.44554	0.313719	-1.67246	0.0144634	0.0968608	Down	13.712	17.5064	22.8847	1.3349	2.27231	1.58028	UAAGGUGCAUCUAGUGCAGAUAG
rno-miR-375-3p	66.7156	0.720122	-2.13437	0.344599	-1.53701	0.0328123	0.170624	Down	40.1579	41.5649	60.2248	6.57914	1.78169	2.89119	UUUGUUCGUUCGGCUCGCGUGA
rno-miR-497-5p	39.1396	0.676374	-2.75618	0.274674	-1.86421	0.00584816	0.0574419	Down	30.7685	24.9564	26.765	1.79431	1.03932	2.68467	CAGCAGCACACUGUGGUUUGUA
rno-miR-127-3p	960.94	0.557549	-3.61406	0.247412	-2.01501	0.000301443	0.00623303	Down	250.8	384.808	727.813	50.981	72.4556	48.3241	UCGGAUCCGUCUGAGCUUGGCU
rno-miR-411-5p	107.267	0.655034	-2.49517	0.3221	-1.63442	0.0125897	0.0897522	Down	34.452	67.7897	56.8698	4.87975	5.28852	10.1683	UAGUAGACCGUAUAGCGUACG

## Sheet: 650 mRNA data
mRNA_id	baseMean	lfcSE	stat	foldChange	log2FoldChange	pval	padj	up_down	expression_Control1	expression_Control2	expression_Control3	expression_Induced1	expression_Induced2	expression_Induced3	Gene_ID	Chr	Gene_symbol	Gene_description
ENSRNOT00000067643	11.9098	0.768547	2.7226	4.26469	2.09244	0.00647713	0.047349	Up	0	0	0	0.25536	0.222562	0.115551	ENSRNOG00000033195.6	1:250426158:250514866:1	A1CF	APOBEC1 complementation factor
ENSRNOT00000047126	2121.51	0.307706	8.8698	6.6313	2.72929	7.32762e-19	1.38892e-16	Up	2.05823	6.16537	5.72401	26.7358	47.1256	29.0044	ENSRNOG00000008012.7	4:22225461:22307453:-1	ABCB1A	ATP binding cassette subfamily B member 1A
ENSRNOT00000021445	21.6303	0.713278	2.16117	2.911	1.54151	0.0306824	0.144704	Up	0.186305	0.145522	0.0337809	0.731224	1.21096	0.158369	ENSRNOG00000015762.6	4:120778580:120784807:-1	ABTB1	ankyrin repeat and BTB domain containing 1
ENSRNOT00000029922	587.653	0.466796	3.62785	3.23432	1.69346	0.000285792	0.00384651	Up	1.81528	5.64981	1.4761	14.3107	9.04039	8.61475	ENSRNOG00000008510.6	3:93495106:93647680:1	ABTB2	ankyrin repeat and BTB domain containing 2
ENSRNOT00000038383	644.886	0.301554	4.67385	2.6563	1.40942	2.95605e-06	7.76594e-05	Up	3.21825	2.7651	3.58618	8.74471	11.6657	8.556	ENSRNOG00000010940.7	8:112594691:112676280:1	ACAD11	acyl-CoA dehydrogenase family, member 11
ENSRNOT00000010627	45.8791	0.765703	4.14454	9.02224	3.17349	3.40497e-05	0.000644661	Up	0.0066521	0	0	0.231626	0	2.51154	ENSRNOG00000062101.1	10:94170766:94187822:1	ACE	angiotensin I converting enzyme
ENSRNOT00000010056	314.539	0.585848	9.676	50.8672	5.66866	3.81337e-22	1.00965e-19	Up	0.0149144	0.0814361	0.00761912	5.42884	4.41731	3.16649	ENSRNOG00000007637.6	5:105230580:105279731:1	ACER2	alkaline ceramidase 2
ENSRNOT00000042372	434.558	0.338052	3.0731	2.05462	1.03887	0.00211846	0.0197564	Up	4.12272	4.05843	3.92237	6.93015	10.2812	11.4471	ENSRNOG00000008755.8	10:104724534:104748003:-1	ACOX1	acyl-CoA oxidase 1
ENSRNOT00000016104	18.0597	0.76812	2.73384	4.28685	2.09992	0.00625997	0.0461799	Up	0	0	0	0.287969	0	1.101	ENSRNOG00000011381.5	8:59184113:59239954:-1	ACSBG1	acyl-CoA synthetase bubblegum family member 1
ENSRNOT00000082141	853.526	0.378937	4.94726	3.66726	1.8747	7.52635e-07	2.3188e-05	Up	0.858713	3.09935	2.59466	4.54016	21.7467	5.58078	ENSRNOG00000004448.7	7:49047013:49250957:-1	ACSS3	acyl-CoA synthetase short-chain family member 3
ENSRNOT00000009345	36.1596	0.646981	3.31773	4.42755	2.14651	0.00090751	0.00985413	Up	0.0728878	0.0839803	0.0291992	0.761151	0.612891	0.15575	ENSRNOG00000006934.7	7:142817157:142860572:1	ACVR1B	activin A receptor type 1B
ENSRNOT00000008673	600.25	0.298417	4.33458	2.45124	1.29351	1.46038e-05	0.000307789	Up	2.48242	3.11762	4.05381	8.76595	9.61925	7.9376	ENSRNOG00000028713.6	7:142776252:142787335:1	ACVRL1	activin A receptor like type 1
ENSRNOT00000027970	1474.04	0.33611	3.4675	2.24305	1.16546	0.000525322	0.00645042	Up	14.7224	5.65792	10.8343	23.3473	22.5834	29.4969	ENSRNOG00000020590.8	2:188661699:188672226:-1	ADAM15	ADAM metallopeptidase domain 15
ENSRNOT00000013341	350.726	0.605964	2.94818	3.44974	1.78649	0.00319656	0.0274813	Up	0.113816	1.08154	0.888464	3.06156	6.22656	1.13691	ENSRNOG00000009892.5	8:31977001:32000378:-1	ADAMTS15	ADAM metallopeptidase with thrombospondin type 1 motif, 15
ENSRNOT00000085444	2145.8	0.438416	3.22999	2.66859	1.41608	0.00123796	0.0127987	Up	9.08812	9.30452	10.9231	73.2563	25.6797	13.9822	ENSRNOG00000057794.1	11:25410975:25456836:-1	ADAMTS5	ADAM metallopeptidase with thrombospondin type 1 motif, 5
ENSRNOT00000036995	606.139	0.521742	12.9292	107.317	6.74573	3.07866e-38	2.74567e-35	Up	0.00991506	0.069348	0.055159	11.4736	17.849	6.42752	ENSRNOG00000027742.6	3:5624506:5654910:1	ADAMTSL2	ADAMTS-like 2
ENSRNOT00000049180	1736.07	0.581865	3.14419	3.55413	1.8295	0.00166546	0.0163034	Up	0.668663	6.31362	6.505	28.7468	15.744	17.6569	ENSRNOG00000002229.6	11:68695839:68842320:-1	ADCY5	adenylate cyclase 5
ENSRNOT00000035722	33.9701	0.75706	4.94171	13.3723	3.74117	7.74391e-07	2.3686e-05	Up	0.000867609	2.10065e-05	0.00102268	0.880869	0.0501946	0.221479	ENSRNOG00000012098.6	4:85662892:85711696:1	ADCYAP1R1	ADCYAP receptor type 1
ENSRNOT00000018340	158.248	0.429474	2.66826	2.21292	1.14595	0.00762454	0.0531023	Up	0.872934	1.70567	1.59309	3.49499	3.33475	3.66562	ENSRNOG00000013039.8	14:81369146:81399353:-1	ADD1	adducin 1
ENSRNOT00000009462	105.418	0.646295	3.60891	5.03649	2.33242	0.000307489	0.00408338	Up	0.381525	0.231446	0.304212	1.1081	7.95145	1.71676	ENSRNOG00000007069.6	5:9403196:9429859:-1	ADHFE1	alcohol dehydrogenase, iron containing, 1
ENSRNOT00000036718	15.3105	0.769773	3.29265	5.79415	2.5346	0.000992471	0.0105917	Up	0.0128565	0.0197173	0.0029177	1.39863	0.784614	0.13258	ENSRNOG00000027030.1	1:175445088:175447259:1	ADM	adrenomedullin
ENSRNOT00000004602	44.7401	0.766405	4.15387	9.08539	3.18355	3.26893e-05	0.000622382	Up	0	0.00695912	0	2.9295	0.0286858	0.561909	ENSRNOG00000003442.3	13:51042248:51076165:-1	ADORA1	adenosine A1 receptor
ENSRNOT00000026098	514.672	0.272854	4.66658	2.41713	1.27329	3.06251e-06	7.95924e-05	Up	4.98191	5.17094	4.02452	12.7637	15.8147	10.2368	ENSRNOG00000019217.3	18:57513793:57515834:-1	ADRB2	adrenoceptor beta 2
ENSRNOT00000064572	1018.11	0.378883	5.81088	4.60003	2.20164	6.21455e-09	2.99164e-07	Up	3.5573	3.33765	4.4175	14.3709	37.2854	16.6601	ENSRNOG00000001404.7	12:22082065:22118220:1	AGFG2	ArfGAP with FG repeats 2
ENSRNOT00000024213	268.685	0.324398	3.35733	2.12743	1.08911	0.000786977	0.00877324	Up	4.13705	2.62641	2.10051	10.3987	6.77392	4.48642	ENSRNOG00000017731.4	1:48719633:48825364:-1	AGPAT4	1-acylglycerol-3-phosphate O-acyltransferase 4
ENSRNOT00000083702	2375.8	0.488386	2.14106	2.06431	1.04566	0.0322693	0.149809	Up	3.29784	9.88688	10.6853	27.1426	8.9317	22.4159	ENSRNOG00000019549.8	1:40879747:40906581:1	AKAP12	A-kinase anchoring protein 12
ENSRNOT00000014802	7468.4	0.180249	6.36347	2.21454	1.14701	1.97247e-10	1.22131e-08	Up	9.85877	14.7772	12.5926	24.1364	37.2795	29.5487	ENSRNOG00000010964.6	1:137014272:137315272:1	AKAP13	A-kinase anchoring protein 13
ENSRNOT00000074725	121.915	0.481314	2.8068	2.5508	1.35095	0.00500369	0.0390007	Up	0.39753	0.369968	0.551079	0.946067	1.9514	1.31844	ENSRNOG00000045665.1	2:210977938:210982579:1	AMIGO1	adhesion molecule with Ig like domain 1
ENSRNOT00000007979	386.445	0.503313	9.82447	30.7984	4.94478	8.83347e-23	2.537e-20	Up	0.684086	0.107775	0.112725	17.9768	11.5158	13.1527	ENSRNOG00000005854.7	7:81342280:81592206:-1	ANGPT1	angiopoietin 1
ENSRNOT00000012726	82.7634	0.706005	6.72363	26.8512	4.74691	1.77256e-11	1.33341e-09	Up	0.0242574	0	0	0.631423	9.19434	1.48468	ENSRNOG00000009589.3	5:165312130:165316652:-1	ANGPTL7	angiopoietin like 7
ENSRNOT00000037255	34.7808	0.698071	3.35884	5.07958	2.34471	0.000782711	0.00873718	Up	0.0128349	0.0317925	0.00248194	0.369225	0.184962	0.0333663	ENSRNOG00000011076.8	2:231231827:231409988:-1	ANK2	ankyrin 2
ENSRNOT00000078800	311.931	0.442825	5.71697	5.78218	2.53161	1.08442e-08	4.95297e-07	Up	1.17932	1.00968	0.391911	5.55329	7.08162	5.79873	ENSRNOG00000021384.6	9:61231988:61418679:-1	ANKRD44	ankyrin repeat domain 44
ENSRNOT00000092125	604.048	0.281647	4.17373	2.25874	1.17552	2.99652e-05	0.000573094	Up	3.73138	2.5619	3.02029	8.35962	7.95198	7.11383	ENSRNOG00000014610.5	1:141561334:141604273:-1	ANPEP	alanyl aminopeptidase, membrane
ENSRNOT00000076820	2412.91	0.543	6.23328	10.4445	3.38467	4.56768e-10	2.68748e-08	Up	0.763494	2.6019	2.31367	20.6823	8.52224	92.0288	ENSRNOG00000051307.1	10:89251370:89259313:1	AOC3	amine oxidase, copper containing 3
ENSRNOT00000050664	500.315	0.275684	3.71216	2.03268	1.02338	0.000205499	0.002946	Up	16.717	16.3883	17.2997	39.861	42.1021	32.9354	ENSRNOG00000025509.7	14:43512901:43523080:1	APBB2	amyloid beta precursor protein binding family B member 2
ENSRNOT00000049146	597.757	0.374763	4.3065	3.06082	1.61392	1.65857e-05	0.000339901	Up	1.25971	0.676056	0.875237	2.72862	2.70012	4.73075	ENSRNOG00000033791.4	7:12258468:12274803:-1	APC2	APC2, WNT signaling pathway regulator
ENSRNOT00000067554	114.322	0.643801	2.35695	2.86277	1.51741	0.0184255	0.101272	Up	0.981915	0.211607	0.240958	1.38501	3.96975	0.987032	ENSRNOG00000043304.3	18:58270410:58301002:1	APCDD1	APC down-regulated 1
ENSRNOT00000076998	176.339	0.625119	2.16083	2.5505	1.35078	0.0307082	0.144783	Up	1.4445	0.467498	0.709469	1.10608	4.41717	4.16448	ENSRNOG00000043465.3	7:115907097:115910522:-1	ARC	activity-regulated cytoskeleton-associated protein
ENSRNOT00000024022	46.1405	0.588673	2.07645	2.33326	1.22235	0.0378525	0.167701	Up	0.175267	0.235455	0.069696	0.607673	0.770103	0.148971	ENSRNOG00000017791.6	17:54280851:54394634:1	ARHGAP12	Rho GTPase activating protein 12
ENSRNOT00000035989	27.6254	0.762637	3.42099	6.10069	2.60897	0.000623939	0.00736257	Up	0.000198767	0.0319718	2.48435e-05	0.190911	0.502572	0.146611	ENSRNOG00000025624.6	8:56179637:56264263:1	ARHGAP20	Rho GTPase activating protein 20
ENSRNOT00000059868	293.084	0.399779	4.34386	3.33245	1.73658	1.4e-05	0.000296537	Up	0.912541	1.06667	0.346998	3.19432	6.77003	0.871281	ENSRNOG00000008924.7	8:47274355:47393503:-1	ARHGEF12	Rho guanine nucleotide exchange factor 12
ENSRNOT00000087188	18.8255	0.75947	3.19193	5.36722	2.42417	0.00141325	0.0141954	Up	0.017747	0	0.0129358	0.317071	0.142944	0.174075	ENSRNOG00000025502.3	18:56825396:56870801:-1	ARHGEF37	Rho guanine nucleotide exchange factor 37
ENSRNOT00000089473	175.345	0.418736	2.40091	2.00743	1.00535	0.0163541	0.0929624	Up	0.628549	1.61958	0.634286	2.05518	2.69774	1.53817	ENSRNOG00000026239.6	6:93462852:93531806:1	ARID4A	AT-rich interaction domain 4A
ENSRNOT00000005800	276.425	0.324016	3.97881	2.44392	1.2892	6.92603e-05	0.00117479	Up	3.04968	7.65535	4.43487	9.77346	20.5132	11.2092	ENSRNOG00000004282.4	6:59948577:59950586:-1	ARL4A	ADP-ribosylation factor like GTPase 4A
ENSRNOT00000051349	371.248	0.382235	5.06279	3.82425	1.93518	4.1316e-07	1.33473e-05	Up	1.41473	1.00289	0.249262	4.33216	6.87758	1.20037	ENSRNOG00000018714.7	17:82065937:82091362:1	ARL5B	ADP-ribosylation factor like GTPase 5B
ENSRNOT00000019536	42.0549	0.610174	2.46504	2.83649	1.50411	0.0136997	0.0820289	Up	0.181016	0.177638	0.0357502	0.687485	0.83387	0.113557	ENSRNOG00000014521.5	8:107723359:107819050:-1	ARMC8	armadillo repeat containing 8
ENSRNOT00000084207	38.7943	0.74654	1.99756	2.81133	1.49125	0.0457648	0.190023	Up	0.721413	0.0165146	0.0308912	1.91552	0.153914	1.74304	ENSRNOG00000001830.7	4:181103774:181158200:1	ARNTL2	aryl hydrocarbon receptor nuclear translocator-like 2
ENSRNOT00000043554	59.3127	0.613812	2.84308	3.35222	1.74512	0.00446795	0.0359323	Up	0.367771	0.147438	0.269037	0.852144	1.23321	1.69915	ENSRNOG00000030404.5	1:164502389:164593139:1	ARRB1	arrestin, beta 1
ENSRNOT00000072849	1227.14	0.348867	6.20556	4.48439	2.16491	5.45026e-10	3.18883e-08	Up	5.86424	15.6238	5.26257	38.6943	48.4552	41.1832	ENSRNOG00000045649.2	2:8732932:8743069:1	ARRDC3	arrestin domain containing 3
ENSRNOT00000085690	106.923	0.482705	3.71408	3.46488	1.79281	0.000203944	0.00292867	Up	0.140089	0.156415	0.0482054	0.639403	0.899704	0.13255	ENSRNOG00000020386.7	2:188253378:188389250:1	ASH1L	ASH1 like histone lysine methyltransferase
ENSRNOT00000076204	169.812	0.690655	2.17076	2.82694	1.49924	0.0299496	0.142836	Up	2.14267	0.0375101	0.217458	7.01499	5.57962e-06	2.89462	ENSRNOG00000007445.8	5:22581310:22799349:-1	ASPH	aspartate-beta-hydroxylase
ENSRNOT00000074041	491.896	0.505763	3.19846	3.06877	1.61766	0.00138165	0.0139523	Up	2.17639	3.07562	3.84156	26.6562	7.99149	6.6291	ENSRNOG00000050431.3	17:15495801:15511972:-1	ASPN	asporin
ENSRNOT00000014684	630.211	0.28319	3.85148	2.12977	1.0907	0.000117407	0.00183361	Up	6.25228	4.27492	1.84703	13.155	9.90431	5.32327	ENSRNOG00000010861.7	1:251235508:251379593:-1	ATAD1	ATPase family, AAA domain containing 1
ENSRNOT00000006131	346.895	0.347776	4.66549	3.07917	1.62254	3.07882e-06	7.98938e-05	Up	0.639767	0.717143	0.179739	2.45506	3.27191	0.426955	ENSRNOG00000004519.6	6:129449449:129509720:-1	ATG2B	autophagy related 2B
ENSRNOT00000023414	330.961	0.341028	6.26013	4.39201	2.13488	3.84649e-10	2.31131e-08	Up	0.639306	0.707303	0.171369	3.58061	4.42461	0.627866	ENSRNOG00000017406.8	1:278557792:278815473:1	ATRNL1	attractin like 1
ENSRNOT00000001182	159.578	0.397148	3.87343	2.90457	1.53832	0.000107316	0.00170109	Up	0.752209	1.16451	0.529544	3.10732	4.03184	1.48324	ENSRNOG00000000885.5	12:28212333:28251816:1	AUTS2	autism susceptibility candidate 2-like
ENSRNOT00000002151	1329.03	0.219583	5.14583	2.18849	1.12994	2.66342e-07	8.95469e-06	Up	7.63253	9.67072	7.82541	21.1084	23.4074	16.6154	ENSRNOG00000001582.6	11:27364916:27398527:1	BACH1	BTB domain and CNC homolog 1
ENSRNOT00000005687	578.15	0.288856	4.29358	2.36235	1.24023	1.75817e-05	0.000358079	Up	4.96002	7.31456	8.07144	11.2705	24.6038	19.5712	ENSRNOG00000004049.7	10:109107450:109187115:1	BAIAP2	BAI1-associated protein 2
ENSRNOT00000045574	93.8325	0.54919	5.41171	7.84654	2.97206	6.24255e-08	2.46573e-06	Up	0.201369	0.174458	0.194565	3.77011	1.06466	2.7233	ENSRNOG00000029399.4	1:80674444:80689171:-1	BCAM	basal cell adhesion molecule (Lutheran blood group)
ENSRNOT00000027995	867.775	0.385381	3.36458	2.45657	1.29665	0.000766589	0.00860201	Up	13.017	6.55191	5.96863	19.8235	29.5616	20.925	ENSRNOG00000020607.6	1:82423277:82452281:-1	BCKDHA	branched chain ketoacid dehydrogenase E1, alpha polypeptide
ENSRNOT00000010762	1670.55	0.25957	5.56249	2.72047	1.44386	2.65952e-08	1.12103e-06	Up	11.9743	12.4664	11.6899	28.6452	47.393	36.3759	ENSRNOG00000007946.7	3:148259596:148313810:-1	BCL2L1	Bcl2-like 1
ENSRNOT00000051069	64.7276	0.60005	3.99729	5.27282	2.39858	6.40711e-05	0.00110222	Up	0.116541	0.106126	0.0354087	0.740967	1.60862	0.165096	ENSRNOG00000016551.8	3:120726906:120764192:1	BCL2L11	BCL2 like 11
ENSRNOT00000023548	35.3344	0.643693	2.03479	2.47904	1.30978	0.0418718	0.179209	Up	0.0890441	0.153803	0.0399743	0.36641	0.611318	0.0701585	ENSRNOG00000017516.7	2:199334664:199354793:-1	BCL9	B-cell CLL/lymphoma 9
ENSRNOT00000007320	113.157	0.528697	3.38044	3.45152	1.78723	0.000723692	0.00821914	Up	0.33356	0.175267	0.463836	1.58763	1.60791	1.1467	ENSRNOG00000020346.7	1:226030875:226049929:-1	BEST1	bestrophin 1
ENSRNOT00000055435	20.8651	0.716217	2.15947	2.92137	1.54665	0.0308139	0.14508	Up	0.0701881	0.0787676	0.014681	0.546129	0.254117	0.0971269	ENSRNOG00000036911.3	4:184019087:184165540:1	BICD1	BICD cargo adaptor 1
ENSRNOT00000028904	708.959	0.360988	9.4231	10.568	3.40163	4.37947e-21	9.76449e-19	Up	2.03427	0.881103	0.615819	18.7251	11.4066	13.3713	ENSRNOG00000021276.5	3:126335863:126346318:1	BMP2	bone morphogenetic protein 2
ENSRNOT00000075865	186.438	0.690008	4.10469	7.12193	2.83227	4.04859e-05	0.000741658	Up	0.274174	0	0.246015	6.33004	1.4604	1.28726	ENSRNOG00000005592.8	13:75948679:76049363:-1	BRINP2	BMP/retinoic acid inducible neural specific 2
ENSRNOT00000011246	1279.4	0.250455	5.57082	2.63032	1.39524	2.53536e-08	1.07404e-06	Up	4.0865	5.43222	4.94398	12.5971	19.751	11.1876	ENSRNOG00000008142.6	4:145264462:145280857:1	BRPF1	bromodomain and PHD finger containing, 1
ENSRNOT00000067675	22.6548	0.71169	2.08333	2.79468	1.48268	0.0372214	0.165678	Up	0.150872	0.101899	0.0174672	0.584554	0.661538	0.0782261	ENSRNOG00000042163.3	5:135987573:135994848:-1	BTBD19	BTB domain containing 19
ENSRNOT00000010835	523.682	0.378672	3.40195	2.44227	1.28822	0.00066907	0.00774942	Up	2.53656	4.39276	5.07436	12.8229	7.75554	12.9488	ENSRNOG00000008088.5	3:131351587:131357929:1	BTBD3	BTB domain containing 3
ENSRNOT00000004408	7649.33	0.28222	5.66519	3.02898	1.59883	1.46862e-08	6.51459e-07	Up	36.2443	72.4894	38.3852	167.373	162.106	151.948	ENSRNOG00000003300.3	13:50913180:50916982:-1	BTG2	BTG anti-proliferation factor 2
ENSRNOT00000004373	317.114	0.448569	5.798	6.06626	2.60081	6.71089e-09	3.19427e-07	Up	2.51172	1.57927	0.865308	16.3189	8.20459	14.1406	ENSRNOG00000003259.6	10:107455845:107476036:1	C1QTNF1	C1q and TNF related 1
ENSRNOT00000015678	36.182	0.655447	2.23009	2.75434	1.46171	0.0257412	0.129125	Up	0.205969	0.240728	0.172117	1.18785	0.48523	0.94554	ENSRNOG00000011718.6	4:157107469:157123446:1	C1RL	complement C1r subcomponent like
ENSRNOT00000033112	34.8864	0.754221	5.1501	14.7671	3.88432	2.60341e-07	8.78781e-06	Up	0	0	0	1.28984	0.164114	0.993493	ENSRNOG00000024115.4	2:54466280:54533797:1	C6	complement C6
ENSRNOT00000084505	27.7448	0.772217	2.19913	3.24496	1.6982	0.0278689	0.136643	Up	0.0399637	0.129474	0.133962	2.79159	0.0389578	0.931246	ENSRNOG00000011603.7	15:39779648:39870208:1	CAB39L	calcium binding protein 39-like
ENSRNOT00000017187	580.898	0.449846	5.28562	5.19713	2.37772	1.25282e-07	4.57521e-06	Up	2.807	2.25666	1.11006	10.4354	13.0623	17.399	ENSRNOG00000012795.6	18:3317724:3421721:1	CABLES1	Cdk5 and Abl enzyme substrate 1
ENSRNOT00000088170	344.876	0.448969	6.08595	6.64562	2.7324	1.15803e-09	6.3096e-08	Up	0.621152	0.389713	0.433398	10.0816	1.59814	3.64848	ENSRNOG00000054695.1	3:71747956:71798531:-1	CALCRL	calcitonin receptor like receptor
ENSRNOT00000093092	14.6937	0.744123	2.17986	3.0782	1.62209	0.0292676	0.140836	Up	0.290258	0.315203	0.10291	1.58623	2.20514	1.03405	ENSRNOG00000018602.8	5:168947216:169017295:-1	CAMTA1	calmodulin binding transcription activator 1
ENSRNOT00000056015	114.892	0.460742	3.95437	3.53558	1.82195	7.67371e-05	0.00128109	Up	0.566553	0.645847	0.117177	3.26128	2.555	0.42785	ENSRNOG00000013538.7	2:207305752:207350812:-1	CAPZA1	capping actin protein of muscle Z-line subunit alpha 1
ENSRNOT00000003514	36.9697	0.636711	2.88379	3.57054	1.83614	0.00392919	0.0325098	Up	0.200775	0.160232	0.0410546	0.944667	1.03312	0.241888	ENSRNOG00000002610.5	10:7041510:7055101:1	CARHSP1	calcium regulated heat stable protein 1
ENSRNOT00000002719	1048.53	0.260836	4.93153	2.43905	1.28632	8.15883e-07	2.48654e-05	Up	4.83793	5.55139	7.10392	17.7394	13.6176	16.0914	ENSRNOG00000001982.7	11:51040207:51202703:-1	CBLB	Cbl proto-oncogene B
ENSRNOT00000022631	144.612	0.567977	3.47439	3.92685	1.97337	0.000512016	0.00630999	Up	0.673923	0.299849	0.432113	1.58888	4.47719	2.20996	ENSRNOG00000016875.7	7:121136067:121153383:-1	CBX7	chromobox 7
ENSRNOT00000060006	736.146	0.40076	2.59871	2.05831	1.04146	0.00935737	0.0620347	Up	11.6837	28.2623	26.8366	34.3742	111.341	29.0208	ENSRNOG00000039207.3	6:51662224:51662874:1	CCDC71L	coiled-coil domain containing 71-like
ENSRNOT00000028411	402.608	0.599688	4.53069	6.57505	2.717	5.87901e-06	0.000141753	Up	0.166757	1.40769	0.295163	10.9235	8.95145	1.13942	ENSRNOG00000020918.5	1:218090750:218100272:-1	CCND1	cyclin D1
ENSRNOT00000019521	11.0499	0.771081	2.55067	3.90893	1.96677	0.0107516	0.0686974	Up	0.000466258	0.00526533	0.000170426	0.0681506	0.207069	0.281552	ENSRNOG00000014551.7	1:260093641:260111254:1	CCNJ	cyclin J
ENSRNOT00000024602	99.5849	0.493842	2.24979	2.16001	1.11104	0.0244626	0.124705	Up	0.379269	0.451855	0.125809	0.975696	1.61911	0.205882	ENSRNOG00000017113.7	13:44475970:44515739:1	CCNT2	cyclin T2
ENSRNOT00000008772	26.8577	0.774988	2.47444	3.77809	1.91766	0.0133447	0.0801864	Up	0.124296	0	0	1.22764	0	1.66392	ENSRNOG00000006715.4	8:132996649:133002201:-1	CCR1	C-C motif chemokine receptor 1
ENSRNOT00000034421	78.4286	0.731482	2.30434	3.21671	1.68558	0.0212034	0.112595	Up	0.941158	0.218894	0.0273913	3.14715	0.816442	3.23384	ENSRNOG00000016112.7	1:247519939:247537943:1	CD274	CD274 molecule
ENSRNOT00000008987	736.476	0.349838	5.02625	3.38316	1.75837	5.00151e-07	1.58412e-05	Up	14.8365	7.20613	5.26528	37.7009	33.4323	29.2111	ENSRNOG00000006623.6	3:46327383:46361092:-1	CD302	CD302 molecule
ENSRNOT00000050142	890.118	0.611058	2.64925	3.07129	1.61885	0.00806699	0.0554545	Up	1.11535	14.3793	28.4115	57.5109	37.7531	66.2019	ENSRNOG00000001964.7	11:53518726:53575060:-1	CD47	Cd47 molecule
ENSRNOT00000082290	517.366	0.334588	3.02147	2.01524	1.01095	0.00251548	0.0225689	Up	3.51817	2.85237	2.17756	5.89917	6.59636	6.71554	ENSRNOG00000010967.7	1:247107397:247136260:1	CDC37L1	cell division cycle 37-like 1
ENSRNOT00000038016	195.91	0.359644	3.52063	2.40523	1.26617	0.00043053	0.00545649	Up	0.540464	0.605923	0.679309	1.48511	1.70178	1.85423	ENSRNOG00000027456.5	1:221673590:221693518:1	CDC42BPG	CDC42 binding protein kinase gamma
ENSRNOT00000048711	1845.85	0.382963	2.88035	2.14811	1.10307	0.00397228	0.0327863	Up	33.4998	11.0161	16.4586	41.1887	41.2766	56.8289	ENSRNOG00000032136.4	6:1922500:1942972:-1	CDC42EP3	CDC42 effector protein 3
ENSRNOT00000014013	222.48	0.557488	4.36617	5.40422	2.43409	1.26445e-05	0.00027225	Up	0.266495	0.191165	0.718836	4.05939	3.22606	1.77396	ENSRNOG00000010535.6	2:74360622:74693341:1	CDH18	cadherin 18
ENSRNOT00000091731	8751.43	0.202094	7.36644	2.80638	1.48871	1.75246e-13	1.84444e-11	Up	166.754	183.032	188.497	464.5	593.828	627.825	ENSRNOG00000000521.4	20:6351458:6357756:1	CDKN1A	cyclin-dependent kinase inhibitor 1A
ENSRNOT00000077409	127.271	0.767998	2.74562	4.31282	2.10863	0.00603965	0.0449262	Up	0.685725	0.0343871	0	1.11634	7.12909	5.62125	ENSRNOG00000059500.1	1:216661080:216663721:-1	CDKN1C	cyclin-dependent kinase inhibitor 1C
ENSRNOT00000030519	1102.52	0.243494	5.40875	2.49147	1.317	6.3465e-08	2.47647e-06	Up	5.9657	9.66591	11.1214	15.841	24.7113	34.8932	ENSRNOG00000022736.5	16:47665816:47669093:1	CDKN2AIP	CDKN2A interacting protein
ENSRNOT00000028888	2792.66	0.254364	6.74712	3.28576	1.71622	1.5081e-11	1.16689e-09	Up	21.1459	27.3132	31.6789	110.347	80.6778	104.286	ENSRNOG00000021265.6	3:124896618:124935226:1	CDS2	CDP-diacylglycerol synthase 2
ENSRNOT00000083876	6166.84	0.251438	7.98931	4.02451	2.00881	1.35697e-15	1.81054e-13	Up	39.7048	69.2534	60.1853	246.909	333.485	190.374	ENSRNOG00000057347.1	3:164424515:164425910:1	CEBPB	CCAAT/enhancer binding protein beta
ENSRNOT00000074586	877.181	0.275408	9.73775	6.41679	2.68185	2.08115e-22	5.68792e-20	Up	5.49877	6.55434	7.30392	55.7403	44.9956	43.2405	ENSRNOG00000050869.2	11:89008008:89009146:1	CEBPD	CCAAT/enhancer binding protein delta
ENSRNOT00000030246	300.07	0.320617	5.535	3.42146	1.77461	3.11234e-08	1.29898e-06	Up	0.730478	0.922999	0.196261	3.0237	3.78346	0.717163	ENSRNOG00000033688.6	6:137288810:137311932:1	CEP170B	centrosomal protein 170B
ENSRNOT00000063920	773.801	0.440888	2.42803	2.10015	1.07049	0.0151809	0.0881869	Up	2.64729	5.88459	7.6091	10.5961	23.1093	7.03768	ENSRNOG00000000414.7	20:34575950:34683506:-1	CEP85L	centrosomal protein 85-like
ENSRNOT00000090865	25.5921	0.767917	4.32419	9.99092	3.32062	1.53095e-05	0.000319876	Up	0	0	0	0.229583	1.75072	1.27293	ENSRNOG00000015519.6	19:15195565:15239638:1	CES1D	carboxylesterase 1D
ENSRNOT00000075341	115.469	0.648545	3.13358	4.09047	2.03227	0.00172687	0.0167882	Up	0.455238	0.397799	0.373877	4.17843	0.43559	5.08349	ENSRNOG00000046972.2	4:64088900:64091090:1	CHRM2	cholinergic receptor, muscarinic 2
ENSRNOT00000000697	2596.8	0.522409	4.52162	5.14131	2.36214	6.13679e-06	0.000146462	Up	0.935472	5.45728	6.90907	33.6164	33.4899	19.1611	ENSRNOG00000000572.3	20:29731816:29738506:-1	CHST3	carbohydrate sulfotransferase 3
ENSRNOT00000074632	159.013	0.39217	2.77562	2.12655	1.08851	0.0055097	0.0419604	Up	1.5958	1.39368	0.343486	3.9754	3.50919	0.82116	ENSRNOG00000048258.1	2:240586754:240611560:-1	CISD2	CDGSH iron sulfur domain 2
ENSRNOT00000086790	5071.32	0.304081	3.5957	2.13374	1.09339	0.00032352	0.00426951	Up	64.4983	42.8511	50.2864	129.459	173.644	85.7848	ENSRNOG00000056940.1	1:12823363:12825786:1	CITED2	Cbp/p300-interacting transactivator, with Glu/Asp-rich carboxy-terminal domain, 2
ENSRNOT00000093127	183.839	0.39315	3.3625	2.50007	1.32197	0.000772404	0.00865061	Up	0.695139	0.988422	0.283126	2.6872	2.69031	0.631047	ENSRNOG00000002376.8	13:34498749:34584651:1	CLASP1	cytoplasmic linker associated protein 1
ENSRNOT00000011287	134.569	0.446359	3.43225	2.8919	1.53202	0.000598589	0.00712193	Up	0.46348	0.504389	0.149365	1.52897	2.40852	0.370774	ENSRNOG00000008345.7	5:164811816:164844586:-1	CLCN6	chloride voltage-gated channel 6
ENSRNOT00000009802	241.219	0.576644	4.04408	5.03502	2.332	5.25279e-05	0.000930512	Up	0.490506	0.361555	0.590711	1.42714	9.67918	2.8025	ENSRNOG00000007014.7	X:39711255:39951847:1	CNKSR2	connector enhancer of kinase suppressor of Ras 2
ENSRNOT00000024366	84.8653	0.552152	2.99922	3.15147	1.65602	0.00270671	0.0239755	Up	0.614911	0.219572	0.0730851	1.73188	1.73386	0.290216	ENSRNOG00000018102.6	9:44011471:44024876:-1	COA5	cytochrome C oxidase assembly factor 5
ENSRNOT00000077869	25.0837	0.701561	2.05975	2.72271	1.44504	0.0394223	0.172039	Up	0.10708	0.186839	0.0379244	0.790938	0.731136	0.0832345	ENSRNOG00000060008.1	1:191889328:191948975:-1	COG7	component of oligomeric golgi complex 7
ENSRNOT00000027994	255.677	0.583085	5.80956	10.4648	3.38747	6.26387e-09	3.00684e-07	Up	0.054156	0.0446335	0.157958	2.82637	0.195352	2.5484	ENSRNOG00000020579.6	8:117694605:117726844:1	COL7A1	collagen type VII alpha 1 chain
ENSRNOT00000060838	449.594	0.322885	5.67003	3.55727	1.83077	1.4277e-08	6.34971e-07	Up	2.40252	1.16293	0.246882	13.2262	3.93333	0.91809	ENSRNOG00000039668.4	11:44877859:45007891:1	COL8A1	collagen type VIII alpha 1 chain
ENSRNOT00000030135	140.135	0.447468	2.40387	2.10768	1.07565	0.0162225	0.0924001	Up	1.00351	0.962289	1.39313	1.96765	3.63242	2.83665	ENSRNOG00000043201.2	13:98451637:98478327:-1	COQ8A	coenzyme Q8A
ENSRNOT00000019759	54.2197	0.5972	4.36811	6.09926	2.60864	1.25327e-05	0.000270188	Up	0.0371874	0.287453	0.10355	0.616848	3.03702	0.801463	ENSRNOG00000014496.7	10:62691953:62698541:-1	CORO6	coronin 6
ENSRNOT00000007491	134.959	0.479095	3.02098	2.72704	1.44734	0.00251955	0.0225893	Up	0.112736	2.47056	1.54689	0.480328	11.4965	3.29446	ENSRNOG00000005655.6	5:8459660:8574655:1	CPA6	carboxypeptidase A6
ENSRNOT00000080925	337.326	0.405623	2.94843	2.29095	1.19595	0.00319397	0.0274813	Up	3.37444	1.55625	1.37559	5.5604	4.68465	5.65127	ENSRNOG00000019161.7	1:143171264:143256591:-1	CPEB1	cytoplasmic polyadenylation element binding protein 1
ENSRNOT00000038566	1357.66	0.415867	6.58038	6.66481	2.73656	4.69243e-11	3.25874e-09	Up	3.93703	1.2767	1.03592	18.0309	25.2517	7.97814	ENSRNOG00000021840.6	4:49056010:49333304:1	CPED1	cadherin-like and PC-esterase domain containing 1
ENSRNOT00000063791	92.7386	0.492498	2.71305	2.5248	1.33617	0.00666678	0.0482491	Up	0.536067	1.29372	1.09013	1.86905	2.87223	4.16646	ENSRNOG00000043286.3	19:10861409:10884047:-1	CPNE2	copine 2
ENSRNOT00000039857	319.931	0.329713	5.30626	3.36252	1.74954	1.11897e-07	4.17089e-06	Up	1.6593	1.23241	1.18094	5.70811	6.06792	4.13282	ENSRNOG00000026128.4	7:131623181:131798236:-1	CPNE8	copine 8
ENSRNOT00000019652	2500.11	0.286002	5.81186	3.16499	1.6622	6.17838e-09	2.98949e-07	Up	5.40363	10.5021	11.2326	27.9598	41.6324	25.7397	ENSRNOG00000014254.3	1:218569510:218629678:1	CPT1A	carnitine palmitoyltransferase 1A
ENSRNOT00000079462	1773.84	0.321832	6.15213	3.9448	1.97995	7.64474e-10	4.318e-08	Up	5.38342	2.83124	2.53826	15.5527	15.9582	15.4816	ENSRNOG00000020769.7	10:16694792:16752205:-1	CREBRF	CREB3 regulatory factor
ENSRNOT00000004394	57.1612	0.695683	1.97296	2.58929	1.37256	0.0484998	0.19734	Up	1.02924	0.0578154	0.15367	1.51611	0.721718	2.11642	ENSRNOG00000003291.6	13:83972212:83984675:1	CREG1	cellular repressor of E1A-stimulated genes 1
ENSRNOT00000005983	9881.99	0.304555	4.52306	2.59821	1.37752	6.09531e-06	0.000145677	Up	22.8947	58.2005	53.7905	117.833	157.311	102.07	ENSRNOG00000004208.5	6:788548:960703:1	CRIM1	cysteine rich transmembrane BMP regulator 1
ENSRNOT00000068389	2774.02	0.302391	12.5228	13.8018	3.78679	5.59971e-36	3.95363e-33	Up	2.48337	1.91634	3.07101	69.134	23.341	41.6274	ENSRNOG00000016752.6	19:52647070:52705131:1	CRISPLD2	cysteine-rich secretory protein LCCL domain containing 2
ENSRNOT00000025222	5199.45	0.268072	8.11462	4.5168	2.1753	4.87297e-16	6.93886e-14	Up	8.97167	18.6862	19.0569	69.754	72.2681	88.645	ENSRNOG00000018659.7	2:210522375:210550546:-1	CSF1	colony stimulating factor 1
ENSRNOT00000079360	64.2067	0.715981	6.38741	23.8061	4.57326	1.6872e-10	1.06678e-08	Up	0.0118765	0.00339151	0	1.97952	0.0136918	2.17087	ENSRNOG00000018414.7	18:56431820:56457869:1	CSF1R	colony stimulating factor 1 receptor
ENSRNOT00000017822	6161.68	0.367817	3.09498	2.20135	1.13839	0.00196826	0.0185755	Up	23.0762	45.3307	44.1507	129.934	73.129	80.0722	ENSRNOG00000013024.5	16:22979444:23074798:1	CSGALNACT1	chondroitin sulfate N-acetylgalactosaminyltransferase 1
ENSRNOT00000078588	929.846	0.471925	4.13458	3.86699	1.95121	3.55601e-05	0.000668775	Up	2.06543	0.710155	0.644943	3.80217	7.06698	4.79033	ENSRNOG00000007057.7	5:146383942:146739418:1	CSMD2	CUB and Sushi multiple domains 2
ENSRNOT00000050543	493.623	0.538063	2.25673	2.32022	1.21426	0.024025	0.12329	Up	1.59912	6.2016	2.06733	9.87858	4.99937	11.0983	ENSRNOG00000033433.4	8:128659884:128665988:-1	CSRNP1	cysteine and serine rich nuclear protein 1
ENSRNOT00000079572	87.6525	0.506752	2.02239	2.03475	1.02485	0.0431356	0.182779	Up	0.687863	0.675747	1.4777	2.66161	1.60642	2.47419	ENSRNOG00000048025.2	X:104882704:104898538:1	CSTF2	cleavage stimulation factor subunit 2
ENSRNOT00000059031	1308.56	0.26398	3.8388	2.01862	1.01337	0.000123635	0.00191674	Up	7.2696	8.53704	9.67765	14.613	25.8837	17.9442	ENSRNOG00000004257.7	X:33383087:33522836:-1	CTPS2	CTP synthase 2
ENSRNOT00000003745	31.173	0.762606	2.37884	3.51645	1.81412	0.0173672	0.0970924	Up	0.426815	0.114351	0	4.56898	0.154175	0.832837	ENSRNOG00000002792.6	14:18731378:18733391:-1	CXCL2	C-X-C motif chemokine ligand 2
ENSRNOT00000060669	33.6796	0.652673	2.50605	3.10724	1.63563	0.0122088	0.0749014	Up	0.301433	0.301434	0.0494112	1.82688	1.25202	0.193584	ENSRNOG00000003973.6	13:51229890:51236463:1	CYB5R1	cytochrome b5 reductase 1
ENSRNOT00000020505	374.511	0.553796	3.48325	3.80793	1.92901	0.000495367	0.00614495	Up	0.363959	1.31023	1.03141	8.23084	3.6511	2.86852	ENSRNOG00000015076.3	4:116261796:116278615:-1	CYP26B1	cytochrome P450, family 26, subfamily b, polypeptide 1
ENSRNOT00000019302	496.818	0.398982	3.33639	2.51605	1.33116	0.000848743	0.00932682	Up	4.0955	1.71066	1.71106	6.709	6.96501	6.96457	ENSRNOG00000042426.2	16:50111306:50136727:1	CYP4V3	cytochrome P450, family 4, subfamily v, polypeptide 3
ENSRNOT00000089859	347.08	0.381445	5.30665	4.06765	2.02419	1.11657e-07	4.17089e-06	Up	1.65852	1.23635	1.20862	6.46904	9.94967	4.45098	ENSRNOG00000058891.1	6:43844937:43862131:-1	CYS1	cystin 1
ENSRNOT00000088651	1012.25	0.321114	3.25422	2.06333	1.04497	0.00113704	0.0119301	Up	3.99687	7.42816	7.73464	13.0148	20.8052	10.6776	ENSRNOG00000053945.1	9:13446896:13490669:1	DAAM2	dishevelled associated activator of morphogenesis 2
ENSRNOT00000028546	443.061	0.552276	2.44884	2.55343	1.35244	0.0143317	0.0849621	Up	13.8326	1.56543	0.862639	17.9891	8.49501	10.7094	ENSRNOG00000021027.6	1:101687855:101692846:1	DBP	D-box binding PAR bZIP transcription factor
ENSRNOT00000078337	546.428	0.410857	2.96099	2.32389	1.21654	0.00306653	0.026661	Up	1.58179	4.14196	5.50302	5.14635	19.4949	7.1127	ENSRNOG00000032922.7	2:144646308:144934025:1	DCLK1	doublecortin-like kinase 1
ENSRNOT00000083353	109.12	0.774407	2.13617	3.14762	1.65426	0.0326659	0.151071	Up	0.0205138	1.81287	4.94918e-06	4.67548	6.73851	6.26594	ENSRNOG00000000842.5	20:5050327:5052572:1	DDAH2	dimethylarginine dimethylaminohydrolase 2
ENSRNOT00000060765	189.437	0.416685	3.66569	2.88274	1.52744	0.000246669	0.0034093	Up	1.92942	1.71841	1.33866	5.2866	5.19393	6.62026	ENSRNOG00000006384.7	5:56500734:56536772:-1	DDX58	DEXD/H-box helicase 58
ENSRNOT00000059522	21.1333	0.716086	2.24428	3.04638	1.6071	0.0248143	0.125854	Up	0.0751635	0.09597	0.021786	0.561962	0.559216	0.0551733	ENSRNOG00000013603.7	5:165922923:165935821:1	DFFA	DNA fragmentation factor subunit alpha
ENSRNOT00000058079	470.471	0.340083	5.11877	3.34223	1.74081	3.07531e-07	1.01979e-05	Up	2.14559	1.49382	1.27893	8.88422	4.05712	6.5944	ENSRNOG00000010065.8	15:60803098:60959769:-1	DGKH	diacylglycerol kinase, eta
ENSRNOT00000021155	2115.07	0.264056	14.0958	13.1966	3.72209	4.02781e-45	5.6876e-42	Up	5.50687	3.71464	3.977	67.8699	77.1793	59.2755	ENSRNOG00000015736.6	5:162808646:162843383:1	DHRS3	dehydrogenase/reductase 3
ENSRNOT00000024718	25.4475	0.706699	2.51994	3.43625	1.78084	0.0117376	0.0728546	Up	0.128302	0.0999399	0.0547337	0.433323	0.633145	0.703406	ENSRNOG00000018247.5	10:88599680:88611105:-1	DHX58	DEXH-box helicase 58
ENSRNOT00000014924	757.433	0.289073	4.49944	2.46343	1.30067	6.81337e-06	0.000161472	Up	3.26153	2.93039	0.585758	11.5127	6.1971	1.70376	ENSRNOG00000010780.6	16:59197367:59247754:1	DLC1	DLC1 Rho GTPase activating protein
ENSRNOT00000086878	273.041	0.419048	4.74652	3.96967	1.98902	2.06949e-06	5.65606e-05	Up	1.40125	1.93895	0.788974	12.2763	7.34047	2.5087	ENSRNOG00000013011.7	2:257394818:257418425:-1	DNAJB4	DnaJ heat shock protein family (Hsp40) member B4
ENSRNOT00000014887	462.04	0.303044	3.31293	2.0055	1.00396	0.000923245	0.00999641	Up	7.53851	6.5088	6.65382	14.9636	18.9157	13.1558	ENSRNOG00000023830.4	19:26022849:26025532:1	DNASE2	deoxyribonuclease 2, lysosomal
ENSRNOT00000058887	1835.49	0.271127	4.36912	2.27298	1.18459	1.24748e-05	0.000269281	Up	4.34128	6.94088	6.38099	11.0878	24.4199	11.539	ENSRNOG00000024703.7	15:44453308:44627765:-1	DOCK5	dedicator of cytokinesis 5
ENSRNOT00000030893	141.815	0.665649	5.0974	10.5056	3.39308	3.44344e-07	1.1308e-05	Up	0.164326	0.237255	0.0447788	5.35313	1.25799	6.23543	ENSRNOG00000023688.3	17:11101306:11103541:1	DRD1	dopamine receptor D1
ENSRNOT00000045224	87.0125	0.557549	4.03681	4.7592	2.25072	5.41833e-05	0.000953413	Up	0.126519	0.0902269	0.231161	1.76973	0.52408	0.919178	ENSRNOG00000016671.8	18:14471213:14657332:1	DTNA	dystrobrevin, alpha
ENSRNOT00000039215	408.006	0.349109	7.59368	6.2811	2.65102	3.10956e-14	3.60901e-12	Up	0.8181	0.548505	0.65672	4.57574	4.33944	6.52919	ENSRNOG00000023400.6	11:67757928:67767622:1	DTX3L	deltex E3 ubiquitin ligase 3L
ENSRNOT00000016328	197.79	0.661182	2.86082	3.71027	1.89152	0.0042255	0.0343905	Up	0.62972	0.493921	0.183271	4.95961	0.38435	3.70119	ENSRNOG00000011921.4	16:61078175:61091169:-1	DUSP4	dual specificity phosphatase 4
ENSRNOT00000087157	29.9303	0.7339	4.49188	9.82591	3.29659	7.05963e-06	0.000166378	Up	0.0154983	0.0336093	8.34942e-08	0.692391	1.15681	0.45569	ENSRNOG00000019254.7	1:85112247:85120679:1	DYRK1B	dual specificity tyrosine phosphorylation regulated kinase 1B
ENSRNOT00000019902	82.0337	0.70843	3.0249	4.41659	2.14293	0.00248714	0.0224171	Up	0.285525	0.0937077	0.000279941	0.812915	3.86453	0.00102471	ENSRNOG00000014746.6	8:107882219:107916209:1	DZIP1L	DAZ interacting zinc finger protein 1-like
ENSRNOT00000076664	684.9	0.263033	7.09344	3.64473	1.86581	1.30814e-12	1.17283e-10	Up	5.32154	3.59099	2.54443	20.3465	14.7818	11.5746	ENSRNOG00000028845.5	10:23661013:24049460:1	EBF1	early B-cell factor 1
ENSRNOT00000077742	1976.78	0.297551	3.64066	2.11885	1.08328	0.00027194	0.00370718	Up	7.36676	8.36343	11.3618	15.988	31.087	18.9167	ENSRNOG00000014241.7	5:156215434:156318648:1	ECE1	endothelin converting enzyme 1
ENSRNOT00000027537	1426.15	0.323348	6.57904	4.36905	2.12732	4.73498e-11	3.27487e-09	Up	18.1196	12.7482	10.8415	61.8777	101.914	53.2014	ENSRNOG00000020308.6	1:87009730:87016005:1	ECH1	enoyl-CoA hydratase 1
ENSRNOT00000014747	16.1628	0.773682	2.16543	3.19398	1.67536	0.0303546	0.143917	Up	0.0220157	0.0691086	0	0.602996	0.157796	0.843487	ENSRNOG00000010997.5	15:88006977:88036354:-1	EDNRB	endothelin receptor type B
ENSRNOT00000022726	1132.16	0.307056	11.4043	11.3276	3.50177	3.97893e-30	2.17493e-27	Up	1.33873	1.17333	0.513872	15.2925	24.4132	5.42375	ENSRNOG00000016448.7	1:190780236:190842324:1	EEF2K	eukaryotic elongation factor-2 kinase
ENSRNOT00000009342	238.273	0.491168	4.95468	5.40231	2.43358	7.24507e-07	2.23621e-05	Up	0.644561	0.781092	0.975183	3.34039	13.1608	3.97815	ENSRNOG00000006931.5	8:26652121:26758325:1	EEPD1	endonuclease/exonuclease/phosphatase family domain containing 1
ENSRNOT00000019675	351.971	0.440461	5.33429	5.09665	2.34955	9.59165e-08	3.61179e-06	Up	0.558761	1.16987	0.280776	4.66532	10.7083	0.732439	ENSRNOG00000014648.6	16:86631064:86675049:1	EFNB2	ephrin B2
ENSRNOT00000087007	27.9344	0.708825	2.94936	4.2592	2.09058	0.00318429	0.0274455	Up	0.0127925	0.121214	0.0138147	0.09631	0.864338	0.399328	ENSRNOG00000053979.1	2:68820615:68892944:1	EGF	epidermal growth factor
ENSRNOT00000010419	3367.73	0.214732	9.94096	4.39129	2.13465	2.7616e-23	8.3563e-21	Up	22.6195	16.1023	17.9378	103.882	75.8079	99.3529	ENSRNOG00000007744.4	6:25076147:25100883:1	EHD3	EH-domain containing 3
ENSRNOT00000065094	966.802	0.281335	5.90359	3.16211	1.66089	3.55671e-09	1.77783e-07	Up	1.69598	1.83935	0.583367	6.00613	8.78886	1.52905	ENSRNOG00000007887.6	13:48790509:48813260:1	ELK4	ELK4, ETS transcription factor
ENSRNOT00000022144	1294.32	0.362293	4.23535	2.89676	1.53444	2.28192e-05	0.000451719	Up	3.93407	4.95691	4.32019	16.0561	8.8991	21.5687	ENSRNOG00000016541.5	2:28049217:28061029:1	ENC1	ectodermal-neural cortex 1
ENSRNOT00000045937	9.46328	0.772661	2.11284	3.10051	1.63251	0.0346149	0.157083	Up	0.0243559	0.0113056	0.00611369	0.263604	0.0909841	0.0432501	ENSRNOG00000010174.8	9:19448269:19457946:1	ENPP4	ectonucleotide pyrophosphatase/phosphodiesterase 4
ENSRNOT00000090420	2210.77	0.549754	4.98448	6.6818	2.74024	6.21297e-07	1.93172e-05	Up	3.57232	2.1801	1.44898	38.2882	4.45252	44.6537	ENSRNOG00000021318.6	6:10306405:10387265:1	EPAS1	endothelial PAS domain protein 1
ENSRNOT00000089719	208.134	0.431969	2.39936	2.05117	1.03645	0.0164238	0.0931396	Up	0.789535	0.724346	0.589789	1.71436	2.88201	0.872352	ENSRNOG00000057817.1	3:152552822:152619722:1	EPB41L1	erythrocyte membrane protein band 4.1-like 1
ENSRNOT00000042862	63.4168	0.687897	2.04379	2.64986	1.40592	0.0409744	0.176838	Up	0.456041	0.768147	0.0483734	1.21029	2.08868	1.54082	ENSRNOG00000002538.8	13:35580098:35668968:-1	EPB41L5	erythrocyte membrane protein band 4.1 like 5
ENSRNOT00000041689	162.423	0.520386	4.69625	5.44097	2.44386	2.6498e-06	7.05988e-05	Up	0.481731	0.0821636	0.0245699	4.03685	0.349402	0.41537	ENSRNOG00000013213.6	9:83111222:83253458:-1	EPHA4	Eph receptor A4
ENSRNOT00000085703	307.724	0.519489	2.83839	2.7789	1.47451	0.00453419	0.03631	Up	1.57179	1.94511	0.58596	3.44217	4.40737	6.26691	ENSRNOG00000060550.1	10:47796285:47857326:-1	EPN2	epsin 2
ENSRNOT00000009328	449.283	0.472448	3.82413	3.49841	1.8067	0.000131236	0.00201893	Up	0.872622	1.76859	1.66669	10.5783	5.2755	4.05566	ENSRNOG00000007047.7	4:171475567:171591882:-1	EPS8	epidermal growth factor receptor pathway substrate 8
ENSRNOT00000009114	15.4716	0.774542	3.20673	5.59348	2.48374	0.00134253	0.0136142	Up	8.44418e-10	0.000321977	0.000194833	0.452858	0.251838	0.134791	ENSRNOG00000006450.7	10:86367687:86391042:1	ERBB2	erb-b2 receptor tyrosine kinase 2
ENSRNOT00000012397	26.1251	0.690763	2.8866	3.98328	1.99396	0.00389431	0.0323358	Up	0.0740181	0.0765055	0.039409	0.407166	0.540356	0.486037	ENSRNOG00000009264.6	4:152092180:152380023:-1	ERC1	ELKS/RAB6-interacting/CAST family member 1
ENSRNOT00000003716	55.8015	0.771865	2.0586	3.00832	1.58896	0.039533	0.172296	Up	0	0.235184	0.0298071	4.22864	0.0498678	1.06215	ENSRNOG00000002771.3	14:18576355:18591394:-1	EREG	epiregulin
ENSRNOT00000011925	124.589	0.437482	3.87188	3.23525	1.69388	0.000107999	0.00170873	Up	0.311955	0.658245	0.0935738	1.44891	2.47262	0.339863	ENSRNOG00000008941.8	8:33816386:33879625:1	ETS1	ETS proto-oncogene 1, transcription factor
ENSRNOT00000002247	971.36	0.324661	3.1028	2.01022	1.00736	0.00191702	0.0182327	Up	8.53467	4.05163	4.86775	12.8609	10.5605	14.6981	ENSRNOG00000001647.6	11:36075709:36092495:1	ETS2	ETS proto-oncogene 2, transcription factor
ENSRNOT00000065396	666.974	0.292946	6.63185	3.84444	1.94277	3.31497e-11	2.39031e-09	Up	0.880837	1.56938	1.37239	4.00613	9.03469	4.45902	ENSRNOG00000006867.7	6:58467254:58558631:1	ETV1	ets variant 1
ENSRNOT00000089686	203.07	0.594328	4.11482	5.44735	2.44555	3.87482e-05	0.0007168	Up	0.130347	0.10179	0.161691	0.499462	3.35835	0.672409	ENSRNOG00000025115.6	8:57936650:57962708:1	EXPH5	exophilin 5
ENSRNOT00000027640	1288.87	0.307381	5.36166	3.13415	1.64808	8.24587e-08	3.13991e-06	Up	5.57108	4.47646	3.69382	14.2201	23.8077	12.545	ENSRNOG00000020336.6	10:89104027:89130339:-1	EZH1	enhancer of zeste 1 polycomb repressive complex 2 subunit
ENSRNOT00000021568	121.306	0.717621	4.61547	9.93251	3.31216	3.92206e-06	9.91931e-05	Up	0.109425	0.0333414	0.0120545	2.93447	0.13672	3.34581	ENSRNOG00000015957.6	17:28504623:28680362:1	F13A1	coagulation factor XIII A1 chain
ENSRNOT00000071511	173.322	0.496157	2.64947	2.48725	1.31455	0.00806192	0.055442	Up	1.10572	1.01748	0.766559	1.60007	5.14241	2.75811	ENSRNOG00000050703.2	4:72053434:72074683:-1	FAM115C	family with sequence similarity 115, member C
ENSRNOT00000083381	30.1878	0.657009	2.59915	3.26632	1.70767	0.00934542	0.0619797	Up	0.120728	0.210403	0.322039	0.756019	1.29007	1.2322	ENSRNOG00000009802.7	15:45712821:45748110:1	FAM124A	family with sequence similarity 124 member A
ENSRNOT00000014023	1248.02	0.359133	4.60234	3.14454	1.65285	4.17775e-06	0.000104413	Up	9.64686	12.1482	8.55386	53.1189	23.717	38.0774	ENSRNOG00000010517.6	4:7662019:7722750:1	FAM126A	family with sequence similarity 126, member A
ENSRNOT00000010898	1247.37	0.480856	4.81754	4.98136	2.31654	1.45341e-06	4.14615e-05	Up	6.25729	2.13484	1.66999	14.4047	30.3069	17.2685	ENSRNOG00000007947.7	4:89183768:89281222:-1	FAM13A	family with sequence similarity 13, member A
ENSRNOT00000016209	22.0819	0.701689	2.05963	2.72304	1.44522	0.0394342	0.172039	Up	0.0892721	0.0977043	0.0268037	0.423252	0.527283	0.0821412	ENSRNOG00000012014.5	15:52271496:52288893:-1	FAM160B2	family with sequence similarity 160, member B2
ENSRNOT00000039480	74.4606	0.526133	3.0976	3.09459	1.62975	0.00195094	0.0184906	Up	0.329684	0.327383	0.0780095	1.37046	1.62052	0.219967	ENSRNOG00000023467.6	9:41305570:41337498:-1	FAM168B	family with sequence similarity 168, member B
ENSRNOT00000015752	254.518	0.655056	3.93523	5.97027	2.5778	8.31173e-05	0.00136873	Up	1.86749	0.379793	0.231164	3.99023	17.7835	7.30701	ENSRNOG00000011750.5	4:62844971:62860446:-1	FAM180A	family with sequence similarity 180, member A
ENSRNOT00000080608	617.866	0.274694	4.0301	2.15404	1.10705	5.57526e-05	0.000977978	Up	2.68521	3.42202	2.70455	7.29977	6.81919	6.95848	ENSRNOG00000058522.1	8:81863619:81941536:1	FAM214A	family with sequence similarity 214, member A
ENSRNOT00000083418	42.8307	0.748838	5.32473	15.8605	3.98737	1.011e-07	3.79855e-06	Up	2.97435e-15	7.98399e-13	4.20212e-16	0.115331	8.69189	1.49462	ENSRNOG00000054468.1	8:62317265:62320943:1	FAM219B	family with sequence similarity 219, member B
ENSRNOT00000002355	713.714	0.434548	2.57421	2.17139	1.11862	0.0100469	0.0653283	Up	10.3196	4.72943	3.45356	12.0745	16.2601	15.39	ENSRNOG00000001728.7	11:73676601:73678984:-1	FAM43A	family with sequence similarity 43, member A
ENSRNOT00000082616	1360.73	0.230401	10.9335	5.73221	2.51909	7.96977e-28	3.3762e-25	Up	2.47749	2.91849	1.92366	14.5721	20.6459	12.7229	ENSRNOG00000052758.1	6:37555182:37665064:1	FAM49A	family with sequence similarity 49, member A
ENSRNOT00000048446	259.271	0.462632	3.36742	2.9442	1.55788	0.000758763	0.00853234	Up	1.57466	0.282844	0.962392	3.27296	2.12034	3.67303	ENSRNOG00000030264.4	7:117062748:117070936:-1	FAM83H	family with sequence similarity 83, member H
ENSRNOT00000006279	99.9572	0.617465	2.58384	3.02184	1.59543	0.00977079	0.0640488	Up	2.56415	0.559419	1.20506	4.48276	8.14475	5.61728	ENSRNOG00000004744.5	7:101139376:101140308:-1	FAM84B	family with sequence similarity 84, member B
ENSRNOT00000015977	789.651	0.496422	5.60056	6.86968	2.78024	2.13656e-08	9.16558e-07	Up	0.673882	0.142671	0.180224	7.01731	0.399852	3.65023	ENSRNOG00000011585.6	8:14417584:14880644:-1	FAT3	FAT atypical cadherin 3
ENSRNOT00000010361	2685.2	0.461305	2.82163	2.46508	1.30163	0.00477808	0.0377985	Up	36.8149	6.42268	5.27393	62.0497	13.3934	48.9337	ENSRNOG00000006738.7	7:98063735:98098268:-1	FBXO32	F-box protein 32
ENSRNOT00000079698	88.2862	0.489844	3.07237	2.83821	1.50498	0.00212363	0.0197937	Up	0.453551	0.443232	0.0856331	1.90685	1.49823	0.267204	ENSRNOG00000004395.7	10:17579284:17640693:1	FBXW11	F-box and WD repeat domain containing 11
ENSRNOT00000026381	377.792	0.325053	3.50192	2.20123	1.13831	0.000461915	0.00580219	Up	2.1613	0.982945	1.06906	4.44311	2.85693	2.85242	ENSRNOG00000039415.5	18:31095613:31109025:-1	FCHSD1	FCH and double SH3 domains 1
ENSRNOT00000004784	5625.93	0.184447	7.46899	2.59842	1.37763	8.081e-14	8.83436e-12	Up	14.7598	14.0083	16.236	43.5423	42.7552	42.6237	ENSRNOG00000003578.6	18:40493156:40518988:-1	FEM1C	fem-1 homolog C
ENSRNOT00000086368	226.42	0.615602	2.20838	2.56593	1.35948	0.0272177	0.134384	Up	0.0942016	1.77172	1.77844	2.55934	3.12062	5.20042	ENSRNOG00000009102.7	15:19807815:19876408:-1	FERMT2	fermitin family member 2
ENSRNOT00000016485	524.953	0.403979	5.63381	4.84313	2.27594	1.76273e-08	7.71821e-07	Up	2.74046	0.535028	0.626268	12.243	2.42372	7.1903	ENSRNOG00000012278.5	2:51672722:51750369:1	FGF10	fibroblast growth factor 10
ENSRNOT00000023388	50.8671	0.602168	2.1702	2.47396	1.30682	0.029992	0.142877	Up	0.700843	0.820045	0.418906	2.05742	1.89601	2.45742	ENSRNOG00000017392.6	2:124081072:124134681:1	FGF2	fibroblast growth factor 2
ENSRNOT00000012700	108.433	0.511774	2.91118	2.80863	1.48987	0.00360064	0.0302193	Up	4.92479	1.58924	1.17797	11.4272	7.72579	5.78849	ENSRNOG00000009425.4	3:118317761:118366872:1	FGF7	fibroblast growth factor 7
ENSRNOT00000033119	4956.34	0.395223	10.1784	16.254	4.02272	2.47667e-24	8.39342e-22	Up	5.63844	3.18752	4.26599	63.6623	154.383	84.7838	ENSRNOG00000022523.5	20:7976713:8019020:-1	FKBP5	FK506 binding protein 5
ENSRNOT00000004412	1356.91	0.304867	3.65958	2.16698	1.11569	0.000252632	0.00348037	Up	11.8323	8.26387	7.86041	19.5402	26.8147	21.3847	ENSRNOG00000003302.5	10:46153188:46172309:-1	FLCN	folliculin
ENSRNOT00000014118	133.028	0.536782	3.32863	3.45036	1.78675	0.000872751	0.0095473	Up	0.40683	1.21029	0.352488	4.31074	2.77268	1.64677	ENSRNOG00000009681.8	10:65304902:65329312:-1	FLOT2	flotillin 2
ENSRNOT00000091389	46.6233	0.738299	5.88989	20.3717	4.3485	3.86461e-09	1.91479e-07	Up	0	0	0	3.31498	1.78739	0.153903	ENSRNOG00000003510.6	13:80755107:80775230:-1	FMO2	flavin containing monooxygenase 2
ENSRNOT00000073858	162.872	0.611954	1.97896	2.31503	1.21103	0.0478202	0.195728	Up	0.114521	1.6328	2.0929	2.08289	4.88653	3.22859	ENSRNOG00000049906.2	19:53012332:53016086:1	FOXF1	forkhead box F1
ENSRNOT00000083754	121.104	0.448909	3.89414	3.35919	1.74811	9.85472e-05	0.00158283	Up	0.443989	0.446669	0.100304	1.88138	2.20414	0.313384	ENSRNOG00000061851.1	5:138605793:138676962:1	FOXJ3	forkhead box J3
ENSRNOT00000018244	522.727	0.285969	6.73782	3.80213	1.92681	1.60779e-11	1.23836e-09	Up	2.1482	4.20678	1.41136	9.22279	21.9057	5.08012	ENSRNOG00000013397.5	2:141451234:141527016:1	FOXO1	forkhead box O1
ENSRNOT00000000327	1036.39	0.402516	4.92989	3.95687	1.98436	8.2275e-07	2.50296e-05	Up	4.22556	4.4159	2.96123	12.4687	45.2421	10.0079	ENSRNOG00000000299.5	20:46428124:46519144:1	FOXO3	forkhead box O3
ENSRNOT00000021988	33.2109	0.682913	3.43703	5.08834	2.34719	0.000588128	0.00702809	Up	0.235814	0.103336	0.0206362	1.95586	1.28673	0.389525	ENSRNOG00000016351.7	2:220432037:220468859:1	FRRS1	ferric-chelate reductase 1
ENSRNOT00000008630	1122.5	0.25227	4.05051	2.03048	1.02182	5.11059e-05	0.000906795	Up	2.77762	3.24772	3.19526	5.62868	9.22793	6.33994	ENSRNOG00000006336.7	8:132844043:132910905:-1	FYCO1	FYVE and coiled-coil domain containing 1
ENSRNOT00000021979	8241.58	0.34738	3.00485	2.06169	1.04382	0.0026571	0.0235731	Up	49.362	30.1486	29.7024	132.315	36.6913	108.356	ENSRNOG00000016242.4	4:26470864:26475262:1	FZD1	frizzled class receptor 1
ENSRNOT00000023205	1152.33	0.413862	2.92775	2.31608	1.21168	0.00341429	0.0290146	Up	1.12213	4.53545	4.73959	7.72779	10.0362	7.29669	ENSRNOG00000016848.6	1:153589471:153598375:1	FZD4	frizzled class receptor 4
ENSRNOT00000018149	768.841	0.280923	3.58519	2.00996	1.00716	0.000336831	0.00441424	Up	2.96419	3.09536	1.1144	8.09262	7.74261	1.76353	ENSRNOG00000013186.6	10:40812858:40846252:1	G3BP1	G3BP stress granule assembly factor 1
ENSRNOT00000076270	20.1669	0.773685	2.18123	3.22118	1.68759	0.0291662	0.140483	Up	4.6169e-09	0.446579	1.55884e-18	1.95612	2.31661	3.50267	ENSRNOG00000039658.4	20:5118025:5118683:1	G4	G4 protein
ENSRNOT00000016361	386.585	0.361206	4.31266	2.94396	1.55776	1.61302e-05	0.000332919	Up	3.09887	2.16278	3.05462	9.81996	11.6366	7.29509	ENSRNOG00000011882.6	1:162083030:162279727:1	GAB2	GRB2-associated binding protein 2
ENSRNOT00000077356	1334.78	0.275338	4.37137	2.30315	1.20361	1.23469e-05	0.000267394	Up	12.7119	17.5828	15.2331	37.6274	57.486	26.7098	ENSRNOG00000053362.1	4:163293724:163302858:1	GABARAPL1	GABA type A receptor associated protein like 1
ENSRNOT00000073271	649.517	0.309899	5.26767	3.10037	1.63244	1.38169e-07	5.01343e-06	Up	6.4528	10.6981	9.21268	34.4376	32.5829	25.5595	ENSRNOG00000050485.1	17:4846789:4847940:1	GAS1	growth arrest-specific 1
ENSRNOT00000022002	58.1694	0.74483	2.70818	4.04779	2.01713	0.00676535	0.0487203	Up	9.7166e-14	0.172286	0.266103	1.41952	1.36122	1.30314	ENSRNOG00000016364.8	5:59068366:59079719:-1	GBA2	glucosylceramidase beta 2
ENSRNOT00000024775	5804.87	0.33201	15.8727	38.5832	5.2699	9.7894e-57	3.31763e-53	Up	9.63671	3.33095	2.7707	311.495	175.048	233	ENSRNOG00000018282.6	1:238982392:239057732:-1	GDA	guanine deaminase
ENSRNOT00000081183	14.0455	0.774959	2.81879	4.54553	2.18445	0.00482051	0.0380661	Up	0	0.0287284	5.05597e-09	0.131211	0.864529	0.0215267	ENSRNOG00000051993.1	16:10250461:10263150:1	GDF10	growth differentiation factor 10
ENSRNOT00000020826	230.688	0.525527	5.2645	6.8052	2.76664	1.40572e-07	5.08973e-06	Up	1.2788	0.995964	0.37759	4.94694	16.857	6.22444	ENSRNOG00000015160.5	5:25349928:25353661:1	GEM	GTP binding protein overexpressed in skeletal muscle
ENSRNOT00000021081	832.513	0.355808	5.0465	3.47157	1.79559	4.49971e-07	1.43592e-05	Up	13.3789	11.431	10.8569	34.4127	47.0524	68.2	ENSRNOG00000015654.8	2:53159873:53413638:-1	GHR	growth hormone receptor
ENSRNOT00000005237	72.7021	0.517164	1.97526	2.03008	1.02153	0.0482384	0.196659	Up	0.416521	0.417997	0.126301	1.18465	1.1185	0.217188	ENSRNOG00000003847.7	10:46783979:46810524:1	GID4	GID complex subunit 4
ENSRNOT00000020810	1382.59	0.295811	3.69918	2.13503	1.09426	0.000216301	0.00307851	Up	21.8448	23.3193	20.7731	81.6017	42.9959	40.8388	ENSRNOG00000015239.7	1:1870388:1885981:-1	GINM1	glycoprotein integral membrane 1
ENSRNOT00000026081	2107.54	0.298719	3.56003	2.08992	1.06345	0.000370813	0.00480675	Up	25.0653	13.8483	16.7829	47.4627	26.9953	58.4382	ENSRNOG00000019243.5	9:82400569:82410904:-1	GLB1L	galactosidase, beta 1-like
ENSRNOT00000075480	2332.88	0.2249	12.9764	7.56	2.91839	1.66627e-38	1.56861e-35	Up	8.03944	6.97656	5.76057	60.9127	70.1365	48.3925	ENSRNOG00000049560.2	13:71331052:71340229:1	GLUL	glutamate-ammonia ligase
ENSRNOT00000091004	415.023	0.355635	4.31737	2.89871	1.53541	1.57898e-05	0.000327488	Up	2.4396	6.55446	5.36784	13.5039	19.5918	12.9363	ENSRNOG00000057096.1	4:13405136:13485883:1	GNAI1	G protein subunit alpha i1
ENSRNOT00000078720	32.2859	0.774218	3.67934	7.20309	2.84862	0.000233835	0.00325315	Up	1.01772e-05	0.00022754	0	0.192528	0.00067642	7.8566	ENSRNOG00000016592.6	8:116370767:116391158:-1	GNAI2	G protein subunit alpha i2
ENSRNOT00000075326	352.1	0.642049	2.4101	2.92291	1.5474	0.0159481	0.0912	Up	13.7585	2.43579	0.652342	37.774	3.67217	25.1068	ENSRNOG00000047914.2	4:28989115:28993621:1	GNG11	G protein subunit gamma 11
ENSRNOT00000006946	2234.15	0.211245	4.74268	2.00259	1.00187	2.10909e-06	5.74575e-05	Up	11.5808	9.28858	9.0394	23.7246	21.3753	20.748	ENSRNOG00000005228.7	7:28956512:29022868:1	GNPTAB	N-acetylglucosamine-1-phosphate transferase subunits alpha and beta
ENSRNOT00000088589	115.952	0.563195	2.30394	2.45814	1.29757	0.0212258	0.112644	Up	1.00956	0.26742	0.53193	1.439	1.77691	2.19075	ENSRNOG00000033824.4	3:43271596:43359074:1	GPD2	glycerol-3-phosphate dehydrogenase 2
ENSRNOT00000003593	119.901	0.582307	7.65666	21.9862	4.45852	1.90835e-14	2.3264e-12	Up	0.0435211	0.075385	0.0326789	1.47481	2.21608	4.10352	ENSRNOG00000002524.6	4:51822153:51844331:-1	GPR37	G protein-coupled receptor 37
ENSRNOT00000037068	19.3682	0.770618	2.8442	4.56874	2.19179	0.00445224	0.035823	Up	0.031064	0	0.00485665	0.415741	0.461157	0.0886722	ENSRNOG00000026953.3	2:219258347:219262901:-1	GPR88	G-protein coupled receptor 88
ENSRNOT00000039316	161.923	0.610228	3.93976	5.29325	2.40415	8.15621e-05	0.00134836	Up	0.927886	0.146513	0.339158	2.63698	4.48186	4.40442	ENSRNOG00000023657.5	4:89693280:89695928:-1	GPRIN3	GPRIN family member 3
ENSRNOT00000079830	20763	0.47651	9.63093	24.0711	4.58923	5.91918e-22	1.47501e-19	Up	65.1278	10.4154	12.2262	944.451	534.375	1408.73	ENSRNOG00000052564.1	10:40247436:40255422:1	GPX3	glutathione peroxidase 3
ENSRNOT00000020570	90.8315	0.743894	3.33674	5.58741	2.48218	0.000847679	0.00932117	Up	0.000123909	0.197507	0.165868	1.3553	0.475708	5.23531	ENSRNOG00000015225.7	18:51492196:51591026:1	GRAMD2B	GRAM domain containing 2B
ENSRNOT00000059599	5687.23	0.257408	4.44339	2.20957	1.14377	8.85509e-06	0.000200869	Up	80.7525	55.1326	58.8406	147.785	174.215	152.743	ENSRNOG00000029941.3	7:117304742:117307916:1	GRINA	glutamate ionotropic receptor NMDA type subunit associated protein 1
ENSRNOT00000015687	498.146	0.37942	4.12893	2.96205	1.5666	3.64458e-05	0.000680147	Up	2.4922	3.4228	3.80667	14.4628	7.04694	12.9955	ENSRNOG00000011439.6	1:282265370:282462605:1	GRK5	G protein-coupled receptor kinase 5
ENSRNOT00000003867	114.102	0.482347	2.30916	2.16418	1.11382	0.0209346	0.111482	Up	0.811491	2.0917	1.71503	3.67167	4.70898	3.1572	ENSRNOG00000002833.7	11:65066235:65208837:-1	GSK3B	glycogen synthase kinase 3 beta
ENSRNOT00000064930	1136.08	0.492613	3.98967	3.9051	1.96536	6.61665e-05	0.00113137	Up	1.73682	5.00405	5.24054	23.3062	8.11821	30.3394	ENSRNOG00000012060.7	2:180976939:181026024:-1	GUCY1B1	guanylate cyclase 1 soluble subunit beta 1
ENSRNOT00000023543	1886.25	0.207207	6.92459	2.7035	1.43483	4.37243e-12	3.6319e-10	Up	7.71781	6.45927	6.58439	25.4804	18.0393	19.2298	ENSRNOG00000017523.5	5:166998881:167030441:-1	H6PD	hexose-6-phosphate dehydrogenase (glucose 1-dehydrogenase)
ENSRNOT00000042958	26.3094	0.767971	4.28915	9.80791	3.29395	1.79357e-05	0.000364413	Up	9.11538e-06	5.43399e-05	1.24315e-27	0.0724768	1.94487	0.660962	ENSRNOG00000032002.5	2:18354542:18416466:1	HAPLN1	hyaluronan and proteoglycan link protein 1
ENSRNOT00000081259	129.01	0.450049	4.5552	4.14124	2.05006	5.23359e-06	0.000127418	Up	0.456205	0.322318	0.0871186	2.4448	2.10141	0.34191	ENSRNOG00000060972.1	1:13036909:13050644:-1	HECA	hdc homolog, cell cycle regulator
ENSRNOT00000017761	115.473	0.458517	2.21152	2.01953	1.01402	0.0270001	0.133735	Up	0.850426	0.249138	0.282424	1.6689	0.751024	0.704943	ENSRNOG00000013257.5	9:60457215:60672246:-1	HECW2	HECT, C2 and WW domain containing E3 ubiquitin protein ligase 2
ENSRNOT00000017312	22.751	0.756991	2.27	3.29064	1.71837	0.0232077	0.120176	Up	0.0798327	0.014359	0.0201244	0.167963	0.168914	0.660462	ENSRNOG00000012294.7	X:65563122:65658479:1	HEPH	hephaestin
ENSRNOT00000087451	547.352	0.31243	3.35128	2.06629	1.04704	0.000804391	0.00889713	Up	1.79396	2.57672	2.9016	5.4634	6.72963	4.59286	ENSRNOG00000007304.6	4:89079014:89169136:1	HERC3	HECT and RLD domain containing E3 ubiquitin protein ligase 3
ENSRNOT00000022881	98.0064	0.480807	2.60095	2.37933	1.25055	0.00929656	0.061704	Up	1.2405	0.556096	0.451891	2.97352	1.60304	1.73157	ENSRNOG00000016967.7	17:43661222:43669985:1	HFE	homeostatic iron regulator
ENSRNOT00000034883	1014.02	0.407895	3.41109	2.62328	1.39137	0.000647028	0.00757174	Up	13.7855	4.03973	4.27446	28.1986	9.25803	28.3411	ENSRNOG00000028390.7	6:132219088:132240356:1	HHIPL1	HHIP-like 1
ENSRNOT00000030497	9163.82	0.185027	7.51067	2.6202	1.38968	5.88275e-14	6.47293e-12	Up	27.7128	19.0846	19.7609	80.0709	53.6545	59.0181	ENSRNOG00000001448.5	12:24180937:24315373:1	HIP1	huntingtin interacting protein 1
ENSRNOT00000056079	9803.19	0.287568	5.01557	2.71757	1.44232	5.2877e-07	1.66853e-05	Up	23.2865	19.5114	19.4593	48.5574	87.7695	59.7997	ENSRNOG00000019333.7	2:206224015:206274079:-1	HIPK1	homeodomain interacting protein kinase 1
ENSRNOT00000064891	701.438	0.246154	4.70897	2.23323	1.15913	2.48977e-06	6.65443e-05	Up	3.1536	3.00292	2.49201	7.96786	8.06443	5.62496	ENSRNOG00000007034.6	4:66445266:66624912:-1	HIPK2	homeodomain interacting protein kinase 2
ENSRNOT00000008813	118.8	0.483568	3.19494	2.91798	1.54497	0.00139861	0.0140817	Up	0.36236	0.580653	0.0706358	1.8822	1.42681	0.32573	ENSRNOG00000006116.3	4:113559427:113610243:-1	HK2	hexokinase 2
ENSRNOT00000014229	200.046	0.647234	9.51143	71.3142	6.15612	1.88061e-21	4.42597e-19	Up	0	0	0.0395107	14.2987	4.01221	6.96755	ENSRNOG00000010610.4	16:37457135:37495758:-1	HPGD	15-hydroxyprostaglandin dehydrogenase
ENSRNOT00000023130	82.8208	0.7723	3.53558	6.63697	2.73053	0.000406884	0.00519566	Up	0.0594972	0.0138353	0	0.0661821	9.49859	0.507629	ENSRNOG00000017084.3	19:37476096:37481307:1	HSD11B2	hydroxysteroid 11-beta dehydrogenase 2
ENSRNOT00000024548	79.6199	0.601429	1.98651	2.28904	1.19474	0.0469766	0.193161	Up	0.109818	0.31269	0.244482	0.89848	0.457119	0.613405	ENSRNOG00000018019.5	1:279946811:280015358:-1	HSPA12A	heat shock protein family A (Hsp70) member 12A
ENSRNOT00000028856	49.0442	0.682608	2.07351	2.66733	1.4154	0.0381244	0.168234	Up	0.119114	0.392777	0.268829	1.12691	2.28823	0.260546	ENSRNOG00000021244.7	3:123670275:123687691:1	HSPA12B	heat shock protein family A (Hsp70) member 12B
ENSRNOT00000008504	242.938	0.479033	2.10411	2.01104	1.00794	0.0353685	0.159563	Up	0.890238	1.94549	3.6092	5.28687	3.68434	5.07218	ENSRNOG00000006472.5	6:99433572:99436284:1	HSPA2	heat shock protein family A member 2
ENSRNOT00000051317	1829.27	0.519682	8.72674	23.1851	4.53512	2.62129e-18	4.67555e-16	Up	0.302036	2.58915	2.33421	67.8661	54.5289	66.7301	ENSRNOG00000029079.5	5:159967839:159971562:1	HSPB7	heat shock protein family B (small) member 7
ENSRNOT00000039275	695.681	0.377565	4.46536	3.21755	1.68596	7.99354e-06	0.000185042	Up	1.8566	10.023	7.34661	14.6823	28.7919	20.549	ENSRNOG00000022392.3	12:45905371:45920013:1	HSPB8	heat shock protein family B (small) member 8
ENSRNOT00000021408	150.564	0.450125	3.46179	2.94494	1.55824	0.000536594	0.00656504	Up	1.43741	1.51284	1.11215	3.34782	7.09924	4.54383	ENSRNOG00000015858.5	8:116332796:116335435:1	HYAL1	hyaluronidase 1
ENSRNOT00000002938	690.751	0.58228	5.20601	8.17576	3.03135	1.92945e-07	6.69969e-06	Up	1.55191	1.44072	0.765102	55.6086	3.10438	13.0674	ENSRNOG00000002158.3	14:6801204:6813945:-1	IBSP	integrin-binding sialoprotein
ENSRNOT00000009491	262.187	0.43652	8.2924	12.2933	3.6198	1.10986e-16	1.72537e-14	Up	0.826749	2.64636	1.0449	26.8623	30.4949	15.2103	ENSRNOG00000007237.7	6:44360077:44361908:-1	ID2	inhibitor of DNA binding 2
ENSRNOT00000021550	407.889	0.604112	2.94549	3.43285	1.77941	0.00322446	0.027651	Up	1.41743	3.95525	2.82163	20.1109	3.28284	20.6306	ENSRNOG00000016099.2	17:16692557:16695126:-1	ID4	inhibitor of DNA binding 4, HLH protein
ENSRNOT00000079516	412.259	0.40148	2.88494	2.23186	1.15825	0.00391484	0.0324227	Up	3.48339	2.57132	1.46511	5.31072	11.0441	3.89548	ENSRNOG00000061876.1	5:158090238:158115725:1	IFFO2	intermediate filament family orphan 2
ENSRNOT00000049459	332.735	0.363176	2.79112	2.01904	1.01367	0.00525266	0.0405496	Up	1.48884	1.81548	1.97176	5.39942	3.36126	3.53815	ENSRNOG00000033984.5	5:154037202:154058880:1	IFNLR1	interferon, lambda receptor 1
ENSRNOT00000016289	64.77	0.602939	4.91381	7.79598	2.96273	8.93235e-07	2.67418e-05	Up	0.0247044	0.15279	0.0279274	0.660377	1.3606	0.577856	ENSRNOG00000011680.5	1:145781928:145870912:-1	IL16	interleukin 16
ENSRNOT00000056508	233.494	0.637144	4.58405	7.57214	2.9207	4.56054e-06	0.000112815	Up	0.27537	0.239494	0.295027	5.16679	0.412151	9.3135	ENSRNOG00000009204.6	4:145413230:145426603:1	IL17RE	interleukin 17 receptor E
ENSRNOT00000022056	61.0887	0.623619	2.85563	3.43623	1.78083	0.00429512	0.0348751	Up	0.443611	0.209118	0.194334	1.01126	1.49524	1.87628	ENSRNOG00000016456.7	1:248132090:248147029:1	IL33	interleukin 33
ENSRNOT00000018877	7448.62	0.242164	5.61544	2.5666	1.35986	1.96063e-08	8.45368e-07	Up	56.578	38.2093	36.2718	126.801	118.773	123.061	ENSRNOG00000013963.7	2:44289393:44314944:1	IL6ST	interleukin 6 signal transducer
ENSRNOT00000005686	359.592	0.365662	3.87144	2.66778	1.41564	0.000108195	0.00171022	Up	1.94893	1.76508	2.01885	4.67324	8.48993	5.1241	ENSRNOG00000004226.5	7:64923615:64982281:-1	IRAK3	interleukin-1 receptor-associated kinase 3
ENSRNOT00000010968	213.948	0.576334	3.94014	4.82604	2.27084	8.14325e-05	0.00134753	Up	0.408209	1.12815	1.0406	9.67789	2.69934	6.99881	ENSRNOG00000008144.7	10:39109522:39116531:1	IRF1	interferon regulatory factor 1
ENSRNOT00000023504	159.139	0.461088	7.01155	9.40184	3.23294	2.35696e-12	2.03769e-10	Up	0.295086	0.509499	0.364803	3.28152	5.26403	7.37725	ENSRNOG00000017414.7	1:214248837:214252456:-1	IRF7	interferon regulatory factor 7
ENSRNOT00000026364	165.955	0.405408	3.65976	2.79664	1.4837	0.000252455	0.00348037	Up	1.25046	1.68952	2.18082	4.84666	6.75859	5.18458	ENSRNOG00000019478.5	15:34282936:34288138:1	IRF9	interferon regulatory factor 9
ENSRNOT00000045545	123.421	0.622029	2.00407	2.3728	1.24659	0.0450622	0.188352	Up	2.00344	0.159985	0.753676	2.27001	1.70476	4.30951	ENSRNOG00000031138.3	10:34213936:34221928:-1	IRGM	immunity-related GTPase M
ENSRNOT00000075476	748.941	0.657978	2.20218	2.73017	1.44899	0.0276523	0.135896	Up	1.9905	3.18044	4.01086	1.2156	70.5248	2.5742	ENSRNOG00000048924.2	8:62946732:62948720:-1	ISLR	immunoglobulin superfamily containing leucine-rich repeat
ENSRNOT00000086114	6071.78	0.296175	4.60831	2.57552	1.36487	4.0596e-06	0.000101911	Up	19.0405	29.8657	29.2113	91.3105	59.7646	75.3707	ENSRNOG00000053550.1	2:47127219:47281421:-1	ITGA1	integrin subunit alpha 1
ENSRNOT00000005644	967.757	0.46713	9.2502	19.9878	4.32105	2.24067e-20	4.80609e-18	Up	0.390008	0.417374	0.343088	14.6724	4.49807	20.9983	ENSRNOG00000004276.8	10:82855613:82887497:-1	ITGA3	integrin subunit alpha 3
ENSRNOT00000061657	1394.36	0.442593	3.12189	2.60581	1.38173	0.00179692	0.0173597	Up	2.83976	7.66112	8.08483	23.1558	10.8313	22.4212	ENSRNOG00000007905.8	7:3355259:3383879:1	ITGA7	integrin subunit alpha 7
ENSRNOT00000022711	9251.32	0.40641	3.42571	2.62486	1.39224	0.000613205	0.00725612	Up	11.2857	38.4114	36.6845	96.2033	81.4643	68.6548	ENSRNOG00000016538.5	17:79321900:79676499:-1	ITGA8	integrin subunit alpha 8
ENSRNOT00000080675	267.329	0.389696	4.07926	3.00981	1.58967	4.51788e-05	0.000819651	Up	0.454445	2.22686	1.73148	1.72497	11.236	3.93842	ENSRNOG00000006569.7	6:147094097:147172022:-1	ITGB8	integrin subunit beta 8
ENSRNOT00000080829	260.747	0.334683	4.44704	2.80568	1.48835	8.70623e-06	0.000198556	Up	2.32866	2.73365	2.61005	8.91683	8.68449	7.18486	ENSRNOG00000008051.7	6:126450311:126582134:-1	ITPK1	inositol-tetrakisphosphate 1-kinase
ENSRNOT00000018696	447.035	0.334389	3.22796	2.11315	1.07939	0.00124678	0.0128429	Up	2.2354	3.12134	2.97462	7.2148	5.22264	7.5068	ENSRNOG00000013945.4	1:84018859:84040433:-1	ITPKC	inositol-trisphosphate 3-kinase C
ENSRNOT00000041130	2694.73	0.300401	4.94228	2.79852	1.48467	7.72153e-07	2.36603e-05	Up	7.37528	2.69191	4.47207	16.281	13.0395	13.9723	ENSRNOG00000007104.7	4:140247335:140580748:1	ITPR1	inositol 1,4,5-trisphosphate receptor, type 1
ENSRNOT00000040645	659.969	0.354425	3.59287	2.41731	1.2734	0.000327054	0.00430609	Up	2.15025	1.80301	1.80585	4.34138	8.47903	4.01429	ENSRNOG00000001804.7	4:180538389:180722358:-1	ITPR2	inositol 1,4,5-trisphosphate receptor, type 2
ENSRNOT00000087011	2285.13	0.277824	5.49185	2.8794	1.52577	3.97755e-08	1.63195e-06	Up	11.8267	6.22671	5.57597	33.6091	16.7969	25.2765	ENSRNOG00000059968.1	1:247398598:247458509:1	JAK2	Janus kinase 2
ENSRNOT00000046973	54.2891	0.651166	5.29122	10.894	3.44547	1.21501e-07	4.45636e-06	Up	0.0710967	0.0129859	0.0156553	2.04444	0.102168	0.677817	ENSRNOG00000042848.3	11:24266345:24285275:1	JAM2	junctional adhesion molecule 2
ENSRNOT00000067780	5805.4	0.408278	3.04731	2.36879	1.24415	0.002309	0.0210808	Up	33.6727	108.918	48.9471	220.657	139.857	131.864	ENSRNOG00000042838.3	19:26092974:26094756:-1	JUNB	JunB proto-oncogene, AP-1 transcription factor subunit
ENSRNOT00000016340	164.113	0.601672	5.04824	8.21002	3.03739	4.45896e-07	1.4283e-05	Up	0.278318	0.410542	0.00698554	3.24764	4.80327	1.18315	ENSRNOG00000001706.8	11:69739384:69856241:1	KALRN	kalirin, RhoGEF kinase
ENSRNOT00000021496	6252.62	0.335521	4.76382	3.02799	1.59836	1.89966e-06	5.25977e-05	Up	8.24996	26.6497	25.381	56.2201	84.7941	53.3273	ENSRNOG00000016023.7	1:243276403:243398536:1	KANK1	KN motif and ankyrin repeat domains 1
ENSRNOT00000045488	6250.19	0.240439	5.41874	2.4672	1.30288	6.00212e-08	2.38187e-06	Up	21.6624	23.2068	21.8729	83.6918	54.8069	49.5812	ENSRNOG00000010643.7	8:22791995:22821397:-1	KANK2	KN motif and ankyrin repeat domains 2
ENSRNOT00000085579	49.6088	0.701511	3.86945	6.56349	2.71446	0.000109081	0.00172103	Up	0.0404873	0.184719	0.342237	3.13101	3.14338	2.05799	ENSRNOG00000054458.1	7:59461799:59514939:-1	KCNMB4	potassium calcium-activated channel subfamily M regulatory beta subunit 4
ENSRNOT00000027802	311.517	0.385466	2.72987	2.07379	1.05227	0.00633589	0.046673	Up	2.78353	2.92802	3.5496	5.00976	11.25	6.80373	ENSRNOG00000020506.6	15:34552410:34561727:1	KHNYN	KH and NYN domain containing
ENSRNOT00000066593	11847.4	0.250388	5.21897	2.47386	1.30677	1.79921e-07	6.2991e-06	Up	37.5026	27.6502	27.4154	79.5927	102.291	73.8663	ENSRNOG00000023176.7	6:44225233:44322938:1	KIDINS220	kinase D-interacting substrate 220
ENSRNOT00000079919	997.489	0.228446	4.8423	2.15279	1.10621	1.28342e-06	3.71754e-05	Up	4.00038	4.66258	3.51478	9.30925	11.4493	8.35403	ENSRNOG00000057626.1	5:165995287:166116516:-1	KIF1B	kinesin family member 1B
ENSRNOT00000081744	22.1657	0.764504	2.38935	3.54716	1.82666	0.0168784	0.0949438	Up	0.00766406	0.0265905	0.0241021	0.514006	0.105624	0.0928264	ENSRNOG00000004680.7	3:35175313:35257407:1	KIF5C	kinesin family member 5C
ENSRNOT00000019367	2868.67	0.208243	10.5299	4.57187	2.19278	6.28815e-26	2.36784e-23	Up	10.7282	18.9311	10.6048	64.4731	86.9879	51.8417	ENSRNOG00000014215.2	1:240908483:240933198:1	KLF9	Kruppel-like factor 9
ENSRNOT00000052120	1521.05	0.348832	2.94387	2.03766	1.02691	0.00324141	0.0277704	Up	24.451	14.302	14.9473	32.1823	47.6473	42.4475	ENSRNOG00000033372.5	11:84615760:84633504:-1	KLHL24	kelch-like family member 24
ENSRNOT00000003026	276.871	0.409061	2.77121	2.19405	1.13359	0.00558486	0.0424184	Up	1.56814	2.70651	1.09496	3.82621	4.70969	4.52018	ENSRNOG00000002214.7	14:7169519:7215025:1	KLHL8	kelch-like family member 8
ENSRNOT00000076583	12.4121	0.768904	2.72205	4.26633	2.093	0.00648783	0.0473765	Up	0.00227079	8.05686e-08	0.00535827	2.5242	0.500726	0.194628	ENSRNOG00000021614.7	4:8217556:8255379:-1	KMT2E	lysine methyltransferase 2E
ENSRNOT00000048407	497.337	0.406067	6.61502	6.4359	2.68614	3.71512e-11	2.63401e-09	Up	0.467171	1.17825	1.1639	6.53027	11.6572	4.70173	ENSRNOG00000012818.7	10:66347358:66482150:-1	KSR1	kinase suppressor of ras 1
ENSRNOT00000016449	167.674	0.496441	2.40934	2.29119	1.1961	0.0159812	0.0912528	Up	0.516391	1.0168	0.284775	3.03274	2.0547	0.444067	ENSRNOG00000012255.8	15:24479761:24553197:1	KTN1	kinectin 1
ENSRNOT00000015198	180.739	0.699667	2.46313	3.30207	1.72337	0.013773	0.0824096	Up	3.1421	0	0.0884085	8.08975	0.368055	6.21985	ENSRNOG00000011054.6	5:149047681:149069719:1	LAPTM5	lysosomal protein transmembrane 5
ENSRNOT00000005522	357.763	0.342044	5.22839	3.45418	1.78834	1.70992e-07	6.01132e-06	Up	1.92481	1.79341	0.37507	10.5335	5.62111	1.42166	ENSRNOG00000004132.7	10:85744568:85785133:1	LASP1	LIM and SH3 protein 1
ENSRNOT00000088607	207.034	0.437058	3.12216	2.57498	1.36456	0.00179532	0.0173541	Up	0.643531	0.856342	1.29507	3.53432	2.48657	2.41186	ENSRNOG00000011228.7	8:55447709:55467688:-1	LAYN	layilin
ENSRNOT00000071926	30.881	0.753506	2.23706	3.21682	1.68564	0.0252827	0.127532	Up	0	0.0127304	0	0.769295	0	1.17432	ENSRNOG00000045797.1	4:56337695:56351818:1	LEP	leptin
ENSRNOT00000017071	14.4368	0.774891	2.24225	3.33458	1.7375	0.024945	0.12629	Up	0	0	0.137792	0.242275	0.152881	1.50809	ENSRNOG00000012681.9	10:64737022:64760201:1	LGALS9	galectin 9
ENSRNOT00000008274	6273.78	0.184541	7.21466	2.51646	1.3314	5.40697e-13	5.26558e-11	Up	32.6353	34.4214	31.9958	94.5351	102.559	79.4313	ENSRNOG00000005464.5	14:105047919:105055421:-1	LGALSL	galectin-like
ENSRNOT00000016036	777.707	0.280958	12.2554	10.8773	3.44325	1.57201e-34	1.02453e-31	Up	0.847436	0.669408	0.655083	11.783	10.6492	6.30505	ENSRNOG00000011696.6	2:56426367:56489415:1	LIFR	LIF receptor alpha
ENSRNOT00000064426	155.617	0.654343	2.37406	2.93518	1.55345	0.0175939	0.0978431	Up	10.3984	0.949246	9.97637	23.0095	37.7653	29.3798	ENSRNOG00000043441.3	6:108167716:108178508:1	LIN52	lin-52 DREAM MuvB core complex component
ENSRNOT00000084766	2129.63	0.276586	5.29834	2.76149	1.46545	1.16859e-07	4.31534e-06	Up	6.71829	7.17406	10.2286	31.3154	21.0096	22.6778	ENSRNOG00000051548.1	13:52147555:52190228:1	LMOD1	leiomodin 1
ENSRNOT00000082183	849.763	0.367764	3.83808	2.66015	1.41151	0.000123998	0.00191885	Up	3.69046	8.17693	7.81658	21.9134	16.3364	20.0676	ENSRNOG00000002272.5	14:36071376:36149525:1	LNX1	ligand of numb-protein X 1
ENSRNOT00000028972	16.919	0.772659	2.19808	3.24534	1.69837	0.0279431	0.136928	Up	0	0.0283826	0.000603323	0.341833	0.191012	0.0845354	ENSRNOG00000025463.3	8:57248620:57255263:-1	LOC100125362	hypothetical protein LOC100125362
ENSRNOT00000017550	64.8021	0.754737	2.57076	3.83772	1.94025	0.0101475	0.0657601	Up	0.438246	0.0404609	0.00137861	1.28057	2.17804	1.18098	ENSRNOG00000013092.7	X:122938035:122971578:1	LONRF3	LON peptidase N-terminal domain and ring finger 3
ENSRNOT00000077562	134.991	0.47896	2.12502	2.02483	1.0178	0.0335849	0.153873	Up	1.04038	1.69361	1.23098	3.96355	2.37811	3.13924	ENSRNOG00000016128.6	7:117773230:117779318:1	LRRC14	leucine rich repeat containing 14
ENSRNOT00000020520	1345.58	0.269173	15.0449	16.5604	4.04967	3.73006e-51	6.32058e-48	Up	0.757771	1.28037	1.51867	21.053	21.6226	25.4988	ENSRNOG00000015310.7	1:163445527:163457424:1	LRRC32	leucine rich repeat containing 32
ENSRNOT00000036454	102.251	0.486542	2.9037	2.66249	1.41277	0.00368777	0.0308934	Up	0.262574	0.873073	0.616835	1.40926	2.62736	1.50586	ENSRNOG00000026302.3	1:225048149:225051696:1	LRRN4CL	LRRN4 C-terminal like
ENSRNOT00000042024	167.86	0.445958	5.93575	6.26404	2.64709	2.92501e-09	1.48842e-07	Up	0.796745	1.45362	1.49983	8.01986	16.2208	7.26588	ENSRNOG00000031852.6	11:58803198:59110562:-1	LSAMP	limbic system-associated membrane protein
ENSRNOT00000059823	35.685	0.725564	2.23438	3.07627	1.62118	0.0254582	0.128161	Up	0.023374	0.220215	0.226238	1.18986	0.656625	0.831095	ENSRNOG00000039110.3	6:60114103:60124274:-1	LSMEM1	leucine-rich single-pass membrane protein 1
ENSRNOT00000049461	939.497	0.453313	2.73973	2.36519	1.24196	0.00614888	0.0455786	Up	1.7222	8.58888	10.2353	8.65574	40.3052	10.2695	ENSRNOG00000031398.2	2:185850232:185852759:-1	MAB21L2	mab-21 like 2
ENSRNOT00000084109	2853.26	0.297087	4.34889	2.44867	1.292	1.3683e-05	0.000291647	Up	2.52063	2.05908	1.94713	7.41312	3.77737	7.47776	ENSRNOG00000016047.7	5:141039468:141363524:-1	MACF1	microtubule-actin crosslinking factor 1
ENSRNOT00000057422	871.779	0.409748	2.55928	2.0686	1.04866	0.0104891	0.0673721	Up	1.99617	6.23254	6.58959	11.2658	12.5527	8.88515	ENSRNOG00000000800.7	20:35258951:35449280:-1	MAN1A1	mannosidase, alpha, class 1A, member 1
ENSRNOT00000051496	625.071	0.313125	4.61089	2.72033	1.44378	4.00952e-06	0.000100803	Up	2.45901	2.53508	2.56021	10.2247	5.55052	8.21659	ENSRNOG00000031700.6	1:15412603:15613746:1	MAP3K5	mitogen-activated protein kinase kinase kinase 5
ENSRNOT00000022190	164.373	0.48798	5.14747	5.70357	2.51187	2.64018e-07	8.89422e-06	Up	0.623172	0.45961	0.269817	4.18491	2.30447	4.09722	ENSRNOG00000016378.3	17:56109549:56129919:1	MAP3K8	mitogen-activated protein kinase kinase kinase 8
ENSRNOT00000092294	207.463	0.486859	2.30927	2.17994	1.12429	0.0209284	0.111482	Up	1.41404	0.906232	0.565074	2.35124	1.88922	3.16431	ENSRNOG00000012297.4	4:148286879:148398146:1	MARCH8	membrane associated ring-CH-type finger 8
ENSRNOT00000075508	110.26	0.461988	2.5128	2.23595	1.16089	0.0119777	0.0738578	Up	1.47794	0.969371	1.13943	3.28415	3.50531	2.71512	ENSRNOG00000050002.1	9:64434904:64436664:1	MARS2	methionyl-tRNA synthetase 2, mitochondrial
ENSRNOT00000047678	66.378	0.673373	2.3709	3.02409	1.5965	0.0177449	0.0985213	Up	0.801564	0.130421	0.305783	3.38481	2.54228	0.42182	ENSRNOG00000001827.8	11:80736576:80775847:1	MASP1	mannan-binding lectin serine peptidase 1
ENSRNOT00000082076	292.695	0.412983	3.04457	2.39057	1.25735	0.00233016	0.0212626	Up	2.037	2.65095	3.96193	7.42748	10.795	5.92387	ENSRNOG00000003177.7	10:25832072:25847994:-1	MAT2B	methionine adenosyltransferase 2B
ENSRNOT00000010954	323.3	0.427292	2.57421	2.14346	1.09994	0.0100469	0.0653283	Up	3.95061	3.278	1.70826	7.05376	15.737	2.86852	ENSRNOG00000008049.8	6:99984260:100011388:-1	MAX	MYC associated factor X
ENSRNOT00000066480	28.7031	0.743441	2.03111	2.84813	1.51001	0.0422434	0.180215	Up	0.000181574	0.00921297	0.00188676	1.20961	0.00016602	0.0262233	ENSRNOG00000003792.7	X:10964187:11080871:1	MED14	mediator complex subunit 14
ENSRNOT00000072915	1043.32	0.287464	3.57229	2.03765	1.02691	0.000353877	0.00460557	Up	4.9603	8.20376	7.40029	13.5038	23.3171	11.2269	ENSRNOG00000047756.3	1:128209971:128341263:-1	MEF2A	myocyte enhancer factor 2a
ENSRNOT00000076239	675.734	0.286745	4.46	2.42651	1.27888	8.19583e-06	0.000188693	Up	2.03078	2.54873	1.23204	5.31585	9.10574	2.62218	ENSRNOG00000033134.6	2:11658568:11822787:1	MEF2C	myocyte enhancer factor 2C
ENSRNOT00000091558	21.2637	0.734943	3.61372	6.30229	2.65588	0.000301841	0.00403049	Up	0.0516246	0.0355333	0.0193686	0.99108	0.670721	0.968955	ENSRNOG00000002154.7	14:6782012:6786144:-1	MEPE	matrix extracellular phosphoglycoprotein
ENSRNOT00000023419	111.786	0.621265	3.89879	5.3598	2.42218	9.66749e-05	0.0015557	Up	0.499496	0.0431207	0.0646514	1.88286	1.14233	1.42302	ENSRNOG00000017319.4	3:121235119:121342444:1	MERTK	MER proto-oncogene, tyrosine kinase
ENSRNOT00000092652	10.3953	0.774051	2.0572	3.01545	1.59238	0.0396672	0.172792	Up	0.108244	0.117388	6.07499e-15	0.99731	2.26289	1.70293e-10	ENSRNOG00000002764.9	10:61643190:61652358:1	METTL16	methyltransferase like 16
ENSRNOT00000052075	464.903	0.299666	6.31635	3.71355	1.8928	2.67807e-10	1.63237e-08	Up	3.37782	3.8168	3.22831	12.0219	18.7558	14.205	ENSRNOG00000001376.6	7:141973553:141981432:1	METTL7A	methyltransferase like 7A
ENSRNOT00000093733	13.5111	0.77209	2.91957	4.77059	2.25417	0.00350517	0.0295238	Up	0	0	0	1.16643	2.2832	6.43635	ENSRNOG00000012729.8	2:127710162:127710448:-1	MFSD8	major facilitator superfamily domain containing 8
ENSRNOT00000024701	55.0402	0.577867	2.01529	2.24166	1.16457	0.0438748	0.184729	Up	0.166653	0.0827385	0.146226	0.468143	0.151889	0.565717	ENSRNOG00000018276.6	9:44033436:44126919:-1	MGAT4A	alpha-1,3-mannosyl-glycoprotein 4-beta-N-acetylglucosaminyltransferase A
ENSRNOT00000021537	556.709	0.321008	3.83728	2.34859	1.2318	0.000124406	0.00192342	Up	15.9605	13.7894	9.28342	32.7276	36.5984	32.7373	ENSRNOG00000016038.6	1:209237233:209464190:1	MGMT	O-6-methylguanine-DNA methyltransferase
ENSRNOT00000007577	10165.5	0.315766	8.60705	6.57875	2.71781	7.49644e-18	1.25769e-15	Up	90.7193	146.113	84.0471	719.693	1857.33	373.016	ENSRNOG00000005695.5	4:170856751:170860225:-1	MGP	matrix Gla protein
ENSRNOT00000010579	58.0523	0.685798	3.62051	5.59036	2.48294	0.00029402	0.00394471	Up	0.947849	0.0752167	0.0787156	5.72631	0.967474	4.95216	ENSRNOG00000007743.7	4:172119331:172134607:1	MGST1	microsomal glutathione S-transferase 1
ENSRNOT00000088846	442.064	0.454099	2.87574	2.47233	1.30587	0.00403083	0.0331694	Up	49.8389	7.39882	9.0718	88.4301	19.0416	62.103	ENSRNOG00000061857.1	2:140708397:140727281:1	MGST2	microsomal glutathione S-transferase 2
ENSRNOT00000083127	351.303	0.335027	3.52386	2.26669	1.18059	0.000425315	0.00540252	Up	1.75316	1.05771	1.38148	3.71196	3.51158	3.39728	ENSRNOG00000008658.6	4:130332076:130425532:1	MITF	melanogenesis associated transcription factor
ENSRNOT00000091543	155.054	0.528406	2.0347	2.10694	1.07515	0.0418807	0.179209	Up	2.33834	1.04001	0.356747	3.17015	3.23663	2.07217	ENSRNOG00000010381.7	5:134691881:134730893:1	MKNK1	MAP kinase-interacting serine/threonine kinase 1
ENSRNOT00000035881	133.104	0.518065	2.9738	2.90919	1.54062	0.00294141	0.0257449	Up	1.18582	0.325845	0.479294	3.82858	0.646018	3.27441	ENSRNOG00000023643.5	12:30702571:30728655:-1	MMP17	matrix metallopeptidase 17
ENSRNOT00000067626	506.035	0.315251	4.37121	2.59913	1.37803	1.23558e-05	0.000267394	Up	5.40675	5.18175	6.23411	12.4717	20.3385	17.6947	ENSRNOG00000011784.5	9:13493709:13513960:-1	MOCS1	molybdenum cofactor synthesis 1
ENSRNOT00000089235	139.41	0.560609	2.13328	2.29094	1.19594	0.0329017	0.151747	Up	0.817712	0.169493	0.134118	1.04424	0.931728	0.737129	ENSRNOG00000007894.7	5:99413187:99566318:-1	MPDZ	multiple PDZ domain crumbs cell polarity complex component
ENSRNOT00000025458	198.506	0.608215	2.69894	3.11997	1.64153	0.00695612	0.0497138	Up	1.39345	0.861322	0.387424	2.45044	13.9793	0.646611	ENSRNOG00000018760.7	17:60059949:60250352:1	MPP7	membrane palmitoylated protein 7
ENSRNOT00000004694	50.3644	0.579018	2.01524	2.24523	1.16686	0.0438792	0.184729	Up	0.540421	0.645037	0.511451	1.8002	2.33211	0.964961	ENSRNOG00000003522.5	13:72771984:72789841:-1	MR1	major histocompatibility complex, class I-related
ENSRNOT00000081848	70.1416	0.54261	2.03896	2.15302	1.10636	0.0414536	0.178282	Up	0.602652	1.6918	1.00586	2.38103	4.92366	1.64354	ENSRNOG00000010545.7	8:94821247:94857057:1	MRAP2	melanocortin 2 receptor accessory protein 2
ENSRNOT00000076539	15.4643	0.760814	2.47577	3.68995	1.8836	0.0132949	0.0800294	Up	0.0160991	1.69606e-12	1.84704e-06	3.8495	1.6826e-05	1.62039	ENSRNOG00000002569.7	13:77940552:77945448:1	MRPS14	mitochondrial ribosomal protein S14
ENSRNOT00000024060	1252.67	0.5183	5.70776	7.77225	2.95833	1.14473e-08	5.18829e-07	Up	0.919505	0.914958	0.98901	21.8533	2.33644	15.4096	ENSRNOG00000017767.5	1:175681960:175796040:-1	MRVI1	murine retrovirus integration site 1 homolog
ENSRNOT00000024766	49.481	0.683968	2.13478	2.75131	1.46012	0.0327794	0.15143	Up	0.165494	0.764476	0.151559	1.5213	1.07086	1.58623	ENSRNOG00000018355.4	17:11683862:11689527:1	MSX2	msh homeobox 2
ENSRNOT00000067391	562.408	0.420632	7.6429	9.28466	3.21485	2.12377e-14	2.57051e-12	Up	19.4118	4.14029	3.70003	136.565	59.612	86.8981	ENSRNOG00000043098.1	19:11307967:11308740:-1	MT2A	metallothionein 2A
ENSRNOT00000023856	566.467	0.266878	3.87073	2.04629	1.03301	0.000108512	0.00171364	Up	2.53098	3.02722	2.40197	6.82543	6.34554	5.01571	ENSRNOG00000017720.5	4:118449882:118472179:-1	MXD1	max dimerization protein 1
ENSRNOT00000081980	335.326	0.38041	4.32619	3.12906	1.64573	1.51708e-05	0.000317369	Up	2.23646	2.39336	0.387817	12.5641	5.96437	1.37376	ENSRNOG00000053450.1	1:64438472:64446818:-1	MYADM	myeloid-associated differentiation marker
ENSRNOT00000084608	4670.17	0.4933	3.38634	3.18321	1.67048	0.000708308	0.0080769	Up	8.3281	9.44284	8.24051	59.9563	8.97933	53.0355	ENSRNOG00000057880.1	10:764421:859184:1	MYH11	myosin heavy chain 11
ENSRNOT00000067060	2735.03	0.452646	3.43603	2.93896	1.5553	0.000590302	0.0070491	Up	12.9573	1.30194	2.16062	32.4523	2.31085	21.0993	ENSRNOG00000002215.7	11:69013060:69223158:-1	MYLK	myosin light chain kinase
ENSRNOT00000057562	2155.14	0.497462	2.07992	2.04866	1.03468	0.0375331	0.166666	Up	1.47509	13.5464	15.0534	15.661	30.6727	15.7453	ENSRNOG00000003669.7	10:51683540:51778986:-1	MYOCD	myocardin
ENSRNOT00000049285	107.854	0.497957	3.6312	3.50201	1.80818	0.000282105	0.00380898	Up	0.458617	0.323688	0.0760678	1.51388	2.24575	0.313213	ENSRNOG00000015121.8	19:21218465:21266964:1	N4BP1	Nedd4 binding protein 1
ENSRNOT00000024786	86.306	0.552203	2.17397	2.29815	1.20047	0.0297072	0.14188	Up	0.26141	0.652707	0.166867	1.57353	1.34314	0.314734	ENSRNOG00000018231.6	3:3510041:3541947:-1	NACC2	NACC family member 2
ENSRNOT00000013043	1588.15	0.280105	4.73762	2.50886	1.32703	2.16247e-06	5.88172e-05	Up	13.2966	10.8254	9.70464	28.057	41.4808	27.0115	ENSRNOG00000009754.6	6:52122085:52156472:1	NAMPT	nicotinamide phosphoribosyltransferase
ENSRNOT00000082100	2608.31	0.255746	5.90155	2.84671	1.5093	3.60104e-09	1.79469e-07	Up	5.91817	6.42563	6.63563	26.9113	16.8042	18.1156	ENSRNOG00000052157.1	7:52165233:52404774:-1	NAV3	neuron navigator 3
ENSRNOT00000056130	49.3203	0.584675	2.20747	2.44638	1.29065	0.0272815	0.13458	Up	0.0679037	0.11465	0.103935	0.313031	0.268116	0.321466	ENSRNOG00000027880.7	8:118893995:118926613:-1	NBEAL2	neurobeachin-like 2
ENSRNOT00000010811	770.864	0.285343	6.75412	3.80327	1.92724	1.43706e-11	1.11701e-09	Up	5.57781	2.90668	1.96198	24.8819	10.0949	10.5137	ENSRNOG00000007393.7	7:107734323:107775712:-1	NDRG1	N-myc downstream regulated 1
ENSRNOT00000076558	17.1283	0.76636	2.66646	4.12234	2.04346	0.00766555	0.0533441	Up	0	0	0	1.19783	0	1.02366	ENSRNOG00000049452.3	17:84140489:84171298:-1	NEBL	nebulette
ENSRNOT00000083363	9.20979	0.750106	2.18539	3.1151	1.63928	0.02886	0.139735	Up	2.81502e-09	7.92757e-13	0.0011148	0.674013	0.0602823	0.0287732	ENSRNOG00000017610.7	18:60639860:60718474:1	NEDD4L	neural precursor cell expressed, developmentally down-regulated 4-like, E3 ubiquitin protein ligase
ENSRNOT00000017106	21.4261	0.720269	2.05305	2.78706	1.47875	0.0400681	0.174002	Up	0.142678	0.0770133	0.251128	0.375178	0.572277	1.47108	ENSRNOG00000012757.8	16:74785281:74806149:1	NEK3	NIMA-related kinase 3
ENSRNOT00000023945	41.3657	0.676966	4.96835	10.2916	3.3634	6.75262e-07	2.09183e-05	Up	0.0304887	0.0411446	0.00936403	1.53568	0.982446	0.165897	ENSRNOG00000017765.7	17:70010794:70020982:1	NET1	neuroepithelial cell transforming 1
ENSRNOT00000035653	1130.45	0.399508	7.51186	8.00582	3.00105	5.82953e-14	6.4563e-12	Up	0.83667	0.813285	1.00039	4.44096	16.1775	9.62742	ENSRNOG00000021589.6	X:74945082:74968405:-1	NEXMIF	neurite extension and migration factor
ENSRNOT00000077960	255.745	0.384974	2.71725	2.0649	1.04607	0.00658266	0.0478731	Up	2.01773	0.925723	1.17305	3.45512	3.05955	2.89704	ENSRNOG00000011879.7	19:38454628:38484611:-1	NFAT5	nuclear factor of activated T-cells 5
ENSRNOT00000009894	1155.21	0.618156	3.69397	4.86841	2.28345	0.00022078	0.00312894	Up	2.75566	13.856	2.16041	61.3349	16.0638	58.5168	ENSRNOG00000007390.6	6:76267228:76270457:-1	NFKBIA	NFKB inhibitor alpha
ENSRNOT00000041116	3683.61	0.349133	3.74153	2.47305	1.30629	0.000182902	0.00267179	Up	17.3968	24.5744	23.1607	91.412	39.2779	61.3348	ENSRNOG00000031163.5	11:47243342:47271487:1	NFKBIZ	NFKB inhibitor zeta
ENSRNOT00000091746	1362.38	0.38597	5.00364	3.81387	1.93126	5.62587e-07	1.76865e-05	Up	2.30559	3.27996	3.22384	20.7311	7.77713	13.9139	ENSRNOG00000030759.5	X:34630048:34673742:1	NHS	NHS actin remodeling regulator
ENSRNOT00000090303	129.511	0.527631	6.24913	9.83029	3.29723	4.12743e-10	2.47135e-08	Up	0.0762543	0.143939	0.140868	0.747436	1.56266	3.97725	ENSRNOG00000025882.6	14:38104047:38128015:-1	NIPAL1	NIPA-like domain containing 1
ENSRNOT00000092660	13.8682	0.774369	2.13277	3.14171	1.65155	0.0329436	0.151782	Up	0	0.0175422	0.0272198	0.144799	0.171344	0.202156	ENSRNOG00000032576.6	2:111057291:111793326:-1	NLGN1	neuroligin 1
ENSRNOT00000014324	480.846	0.46835	3.99269	3.65527	1.86998	6.53282e-05	0.00112157	Up	2.36421	0.970139	1.15885	4.54523	8.12277	7.5164	ENSRNOG00000010629.6	4:85123974:85174931:-1	NOD1	nucleotide-binding oligomerization domain containing 1
ENSRNOT00000011904	43498.4	0.271383	12.5542	10.6075	3.40701	3.76777e-36	2.77586e-33	Up	66.9734	107.555	112.003	1308.77	1261.4	960.367	ENSRNOG00000008697.5	7:94375020:94383024:1	NOV	nephroblastoma overexpressed
ENSRNOT00000018990	6301.57	0.492529	2.69025	2.50537	1.32503	0.00713982	0.0505999	Up	7.5484	43.2019	39.8497	77.2341	154.882	37.0444	ENSRNOG00000013925.7	1:150797084:150976194:1	NOX4	NADPH oxidase 4
ENSRNOT00000054973	403.251	0.305669	5.89929	3.49001	1.80323	3.65069e-09	1.8141e-07	Up	1.7094	1.63007	0.371312	6.34548	7.71948	1.37249	ENSRNOG00000036698.4	10:109552649:109610030:-1	NPLOC4	NPL4 homolog, ubiquitin recognition factor
ENSRNOT00000078608	50.508	0.651338	2.39661	2.95059	1.561	0.0165476	0.0935909	Up	0.443491	0.0732427	0.571824	2.89862	0.870989	1.05042	ENSRNOG00000052873.1	2:238002990:238068694:-1	NPNT	nephronectin
ENSRNOT00000017174	1674.43	0.336679	2.97385	2.00171	1.00123	0.00294093	0.0257449	Up	28.0021	21.1652	10.0429	104.013	47.0509	12.3817	ENSRNOG00000012772.5	19:38422164:38437180:1	NQO1	NAD(P)H quinone dehydrogenase 1
ENSRNOT00000012537	564.553	0.362494	3.2127	2.24169	1.16458	0.00131492	0.0134224	Up	6.09451	6.73589	2.0911	12.247	14.5755	8.89351	ENSRNOG00000009329.7	10:86683875:86690815:-1	NR1D1	nuclear receptor subfamily 1, group D, member 1
ENSRNOT00000084336	964.754	0.447575	4.53063	4.07781	2.0278	5.88093e-06	0.000141753	Up	3.32608	8.03898	10.1898	24.5492	76.6034	18.685	ENSRNOG00000010308.5	1:131448447:131460473:-1	NR2F2	nuclear receptor subfamily 2, group F, member 2
ENSRNOT00000041394	738.828	0.460642	2.53198	2.24441	1.16634	0.0113419	0.0712619	Up	2.74906	5.06884	4.2231	14.3717	4.97221	14.0908	ENSRNOG00000005600.7	3:43111240:43119159:-1	NR4A2	nuclear receptor subfamily 4, group A, member 2
ENSRNOT00000008302	692.437	0.595346	2.84631	3.23674	1.69454	0.00442292	0.0356378	Up	1.2552	3.97928	0.880552	13.4251	3.16112	10.2362	ENSRNOG00000005964.5	5:63781801:63821637:1	NR4A3	nuclear receptor subfamily 4, group A, member 3
ENSRNOT00000078846	132.275	0.609624	2.03339	2.36133	1.2396	0.0420133	0.179504	Up	0.324423	1.89721	1.86678	4.22805	5.84296	2.16452	ENSRNOG00000029535.4	7:117146450:117151256:-1	NRBP2	nuclear receptor binding protein 2
ENSRNOT00000050222	21.2193	0.769278	2.44444	3.68191	1.88045	0.0145076	0.0856557	Up	0.0397876	0.00650105	0.00143628	0.351841	0.0316659	0.184409	ENSRNOG00000004067.9	6:64297888:64864996:1	NRCAM	neuronal cell adhesion molecule
ENSRNOT00000042562	261.919	0.428929	2.72625	2.24913	1.16937	0.00640585	0.0469495	Up	1.55859	0.601031	0.139596	4.63638	0.968851	0.627492	ENSRNOG00000031232.5	9:69497121:69612087:1	NRP2	neuropilin 2
ENSRNOT00000092654	343.983	0.646691	2.56052	3.15112	1.65587	0.0104515	0.0672363	Up	6.0092	0.259705	0.254413	8.65446	3.63425	10.1771	ENSRNOG00000050220.4	6:14755038:15191660:-1	NRXN1	neurexin 1
ENSRNOT00000066218	19.505	0.77242	2.43572	3.68433	1.8814	0.0148621	0.0868706	Up	0.0542102	0.0113113	0	0.454628	0.0863549	0.400246	ENSRNOG00000031136.4	2:212696624:212852870:-1	NTNG1	netrin G1
ENSRNOT00000082489	171.304	0.472091	3.18622	2.83665	1.50419	0.00144146	0.014453	Up	2.85736	0.531008	0.54724	6.37562	2.14955	3.30178	ENSRNOG00000013694.7	3:7742723:7796385:-1	NTNG2	netrin G2
ENSRNOT00000000467	158.539	0.416419	2.85337	2.27868	1.1882	0.00432583	0.0350388	Up	0.967994	1.11869	0.30443	3.54566	2.60793	0.640478	ENSRNOG00000000411.6	20:33557052:33584010:1	NUS1	NUS1 dehydrodolichyl diphosphate synthase subunit
ENSRNOT00000007133	235.183	0.520807	9.66148	32.7123	5.03176	4.39472e-22	1.13099e-19	Up	0.125015	0.131713	0.121984	7.4327	3.88796	14.8654	ENSRNOG00000005185.4	10:83328410:83332851:-1	NXPH3	neurexophilin 3
ENSRNOT00000028119	57.0325	0.563803	2.60279	2.76535	1.46746	0.00924677	0.0614457	Up	0.228485	0.289754	0.100889	0.907956	1.29915	0.237852	ENSRNOG00000020713.7	1:216866263:216920625:-1	OSBPL5	oxysterol binding protein-like 5
ENSRNOT00000065280	335.817	0.312166	3.67354	2.21415	1.14675	0.000239218	0.00331443	Up	2.90689	4.15379	2.30585	7.27362	9.54625	6.30614	ENSRNOG00000033593.5	5:128695002:128839433:-1	OSBPL9	oxysterol binding protein-like 9
ENSRNOT00000020225	94.4664	0.667365	4.28079	7.24431	2.85685	1.86234e-05	0.000376579	Up	0.295878	0.361499	0	3.15029	4.64313	1.6168	ENSRNOG00000014948.5	19:52077109:52085490:1	OSGIN1	oxidative stress induced growth inhibitor 1
ENSRNOT00000022734	473.192	0.347097	5.18312	3.4799	1.79905	2.18199e-07	7.47632e-06	Up	3.39241	5.24683	5.75512	20.8001	14.6158	22.6879	ENSRNOG00000016950.5	17:86408151:86409518:1	OTUD1	OTU deubiquitinase 1
ENSRNOT00000046739	157.842	0.406817	3.49396	2.67845	1.4214	0.000475913	0.0059384	Up	0.581164	0.574094	0.167016	1.62625	2.21752	0.478384	ENSRNOG00000042068.3	2:198231353:198300201:1	OTUD7B	OTU deubiquitinase 7B
ENSRNOT00000079962	14.6723	0.774673	2.25058	3.34837	1.74346	0.0244124	0.124524	Up	0.0813369	0.191113	6.10436e-08	2.45278	0.81781	1.1641	ENSRNOG00000056487.1	7:80750725:80786340:1	OXR1	oxidation resistance 1
ENSRNOT00000078249	143.413	0.484958	2.66493	2.44932	1.29238	0.00770044	0.0535209	Up	1.30061	0.855082	0.931866	2.32308	4.44764	2.70126	ENSRNOG00000005993.6	15:10462106:10466021:1	OXSM	3-oxoacyl-ACP synthase, mitochondrial
ENSRNOT00000006459	167.887	0.452811	2.26189	2.03384	1.02421	0.0237045	0.121978	Up	2.76948	1.2419	0.972394	4.37416	3.22718	3.57325	ENSRNOG00000004676.7	X:114929029:115036669:1	PAK3	p21 (RAC1) activated kinase 3
ENSRNOT00000076467	5161.65	0.319746	4.53744	2.73366	1.45083	5.69401e-06	0.000137639	Up	35.3126	10.9766	10.2917	67.2887	50.7838	37.8568	ENSRNOG00000033527.6	5:80920568:81150929:1	PAPPA1	pappalysin 1
ENSRNOT00000005220	458.087	0.297553	4.3858	2.47085	1.30501	1.15558e-05	0.000253643	Up	2.06467	2.02997	2.02511	6.02973	4.72082	6.42904	ENSRNOG00000003721.5	10:13070146:13075864:-1	PAQR4	progestin and adipoQ receptor family member 4
ENSRNOT00000022713	428.97	0.306688	3.89192	2.28724	1.19361	9.94532e-05	0.00159587	Up	4.98177	2.74406	3.42009	11.3809	6.76427	10.5273	ENSRNOG00000022054.2	5:152708775:152720229:1	PAQR7	progestin and adipoQ receptor family member 7
ENSRNOT00000046888	1108.6	0.263966	6.30779	3.17122	1.66504	2.83052e-10	1.71911e-08	Up	2.96508	1.92907	2.21784	8.58229	7.56271	9.02185	ENSRNOG00000023334.6	11:68105369:68137535:1	PARP14	poly (ADP-ribose) polymerase family, member 14
ENSRNOT00000085216	53.2323	0.737268	2.74271	4.06178	2.02211	0.00609345	0.0452271	Up	0.447569	0	0.0198181	2.21136	0.0696612	1.60885	ENSRNOG00000052064.1	7:125288081:125306976:1	PARVG	parvin, gamma
ENSRNOT00000008222	2944.46	0.271374	4.03978	2.13804	1.09629	5.35019e-05	0.000943381	Up	44.4627	21.1039	21.2046	86.4317	45.7525	69.3981	ENSRNOG00000005917.5	7:51273771:51353068:-1	PAWR	pro-apoptotic WT1 regulator
ENSRNOT00000043004	622.518	0.289222	4.23323	2.33649	1.22434	2.3036e-05	0.000454418	Up	3.49499	6.75749	5.90022	9.61828	22.4798	11.5962	ENSRNOG00000004693.8	13:86390741:86451002:-1	PBX1	PBX homeobox 1
ENSRNOT00000000687	60.0551	0.639335	2.1322	2.57253	1.36319	0.0329904	0.151806	Up	0.760678	0.540594	1.38804	4.72123	0.530725	5.43116	ENSRNOG00000000566.6	20:30690810:30696476:1	PCBD1	pterin-4 alpha-carbinolamine dehydratase 1
ENSRNOT00000081850	106.306	0.495539	4.06517	4.04027	2.01445	4.79974e-05	0.000862477	Up	0.329519	0.0965344	0.273476	2.3187	0.312753	1.45937	ENSRNOG00000060410.1	18:31328919:31343797:-1	PCDH1	protocadherin 1
ENSRNOT00000017765	1012.89	0.331566	5.54349	3.57522	1.83803	2.9651e-08	1.24365e-06	Up	2.93433	2.05864	2.42369	16.6798	5.1107	11.6073	ENSRNOG00000013306.4	15:71772777:71779033:-1	PCDH20	protocadherin 20
ENSRNOT00000079794	97.3567	0.473547	2.14947	2.02493	1.01787	0.0315974	0.14762	Up	0.699439	0.103604	0.349351	1.54881	0.312723	0.80264	ENSRNOG00000020119.8	18:30017918:30215896:1	PCDHA12	protocadherin alpha 12
ENSRNOT00000074051	224.297	0.472547	3.21984	2.87095	1.52153	0.00128261	0.0131561	Up	3.27395	0.428363	0.78939	8.0092	1.14677	5.69084	ENSRNOG00000047174.1	18:29972808:29975192:1	PCDHA4	protocadherin alpha 4
ENSRNOT00000015138	10.0768	0.759903	2.41034	3.55937	1.83162	0.0159378	0.0912	Up	0.000489691	8.58993e-06	1.16249e-11	0.193796	0.746775	0.0675911	ENSRNOG00000042536.4	2:40554146:41464064:1	PDE4D	phosphodiesterase 4D
ENSRNOT00000003077	7428.93	0.247222	4.56569	2.18667	1.12874	4.97865e-06	0.000122443	Up	16.6041	26.6653	25.5735	44.1525	84.4581	43.422	ENSRNOG00000002244.5	14:35527927:35581031:-1	PDGFRA	platelet derived growth factor receptor alpha
ENSRNOT00000083212	165.477	0.744491	2.12777	2.99822	1.5841	0.0333564	0.153094	Up	0	1.22539	2.08171	5.57901	8.34001	4.96086	ENSRNOG00000007895.5	15:18539210:18546673:1	PDHB	pyruvate dehydrogenase E1 beta subunit
ENSRNOT00000005641	176.719	0.403342	4.74555	3.76873	1.91408	2.07945e-06	5.67412e-05	Up	2.37751	1.97044	1.16492	8.54618	11.0853	5.54572	ENSRNOG00000004172.6	10:82839153:82852660:-1	PDK2	pyruvate dehydrogenase kinase 2
ENSRNOT00000017568	145.808	0.449819	7.28373	9.68906	3.27636	3.24721e-13	3.29485e-11	Up	0.35147	0.643131	0.566841	6.59825	7.27068	6.46908	ENSRNOG00000012658.8	16:49543147:49574314:-1	PDLIM3	PDZ and LIM domain 3
ENSRNOT00000068658	11656.5	0.194657	6.07756	2.27055	1.18304	1.22024e-09	6.60603e-08	Up	31.0778	36.1229	31.4686	77.2662	105.253	68.274	ENSRNOG00000042519.1	8:60867819:61079526:-1	PEAK1	pseudopodium-enriched atypical kinase 1
ENSRNOT00000009319	851.422	0.274157	4.87961	2.52762	1.33778	1.06297e-06	3.14347e-05	Up	5.08697	8.83479	5.95076	19.1219	20.1812	15.9729	ENSRNOG00000006329.5	14:106008086:106061641:1	PELI1	pellino E3 ubiquitin protein ligase 1
ENSRNOT00000016629	118.38	0.671238	4.44804	7.92108	2.9857	8.66555e-06	0.000197895	Up	0.328753	0.0333544	0.0531061	1.88769	4.22712	1.37044	ENSRNOG00000012363.5	15:24942218:25083931:1	PELI2	pellino E3 ubiquitin protein ligase family member 2
ENSRNOT00000025731	358.497	0.323823	3.40678	2.1483	1.1032	0.000657336	0.00764486	Up	2.52397	4.881	3.4968	5.69374	10.4086	10.3741	ENSRNOG00000018911.8	17:70684134:70707555:1	PFKFB3	6-phosphofructo-2-kinase/fructose-2,6-biphosphatase 3
ENSRNOT00000038313	1141.7	0.320211	4.35357	2.62817	1.39406	1.33937e-05	0.000285839	Up	3.22368	8.37534	9.17806	16.5826	21.5053	19.665	ENSRNOG00000006831.7	8:7128656:7187796:1	PGR	progesterone receptor
ENSRNOT00000088558	152.768	0.448869	2.53385	2.19979	1.13737	0.0112817	0.0710399	Up	1.28893	1.72183	2.32054	3.32795	6.96394	3.85208	ENSRNOG00000015473.7	1:7364079:7443863:-1	PHACTR2	phosphatase and actin regulator 2
ENSRNOT00000022669	101.805	0.596927	2.26116	2.54867	1.34974	0.0237497	0.122173	Up	0.0343825	0.839464	0.28933	0.439294	1.50023	1.27677	ENSRNOG00000016816.7	17:16242365:16274624:1	PHF2	PHD finger protein 2
ENSRNOT00000075929	19.4493	0.771389	2.27228	3.37015	1.75281	0.0230694	0.119728	Up	0.0318866	0.0095155	0.00281168	1.23267	1.80484e-05	0.198146	ENSRNOG00000003063.8	X:72416426:72515366:-1	PHKA1	phosphorylase kinase regulatory subunit alpha 1
ENSRNOT00000034097	63.5461	0.583037	2.55916	2.81296	1.49209	0.0104925	0.0673721	Up	0.112323	0.453948	0.168649	0.83378	1.53834	0.377165	ENSRNOG00000002171.9	11:57404196:57481567:1	PHLDB2	pleckstrin homology-like domain, family B, member 2
ENSRNOT00000084446	149.542	0.409173	3.29405	2.5453	1.34784	0.000987544	0.0105577	Up	1.66142	1.08069	0.195097	5.27239	3.338	0.553094	ENSRNOG00000029735.5	9:91665986:91882927:-1	PID1	phosphotyrosine interaction domain containing 1
ENSRNOT00000083720	257.808	0.389071	3.96285	2.91164	1.54183	7.40591e-05	0.00124374	Up	0.653356	0.906383	0.229603	3.11008	3.25399	0.467887	ENSRNOG00000056371.1	2:118831350:118861454:1	PIK3CA	phosphatidylinositol-4,5-bisphosphate 3-kinase, catalytic subunit alpha
ENSRNOT00000057738	715.451	0.470606	3.55925	3.19321	1.67501	0.000371915	0.00481077	Up	10.9941	2.11184	2.53379	17.9195	14.0322	19.3109	ENSRNOG00000018859.7	14:83560541:83572473:1	PIK3IP1	phosphoinositide-3-kinase interacting protein 1
ENSRNOT00000025687	3416.89	0.27831	7.19871	4.00965	2.00348	6.07852e-13	5.81923e-11	Up	7.31447	12.4492	10.4396	29.2597	85.9355	35.6517	ENSRNOG00000018903.8	2:31745088:31826867:-1	PIK3R1	phosphoinositide-3-kinase regulatory subunit 1
ENSRNOT00000018654	1356.19	0.282064	3.83833	2.11793	1.08266	0.000123872	0.00191865	Up	6.93189	4.6704	5.87268	13.0503	15.7123	12.4309	ENSRNOG00000013669.7	8:114300312:114350681:1	PIK3R4	phosphoinositide-3-kinase, regulatory subunit 4
ENSRNOT00000004884	255.061	0.332064	4.46653	2.79563	1.48317	7.95003e-06	0.000184539	Up	1.96766	3.2437	3.29727	7.05219	10.638	9.33142	ENSRNOG00000003674.5	X:31852323:31968152:-1	PIR	pirin
ENSRNOT00000026996	814.241	0.258804	4.54805	2.26115	1.17706	5.41448e-06	0.000131257	Up	4.52764	5.63689	7.64901	14.3487	12.3472	17.6946	ENSRNOG00000019859.5	19:38129584:38146956:1	PLA2G15	phospholipase A2, group XV
ENSRNOT00000011721	385.045	0.549927	3.14896	3.32119	1.7317	0.00163852	0.0160929	Up	0.22182	2.23027	2.62776	4.61487	9.97215	5.00853	ENSRNOG00000008846.4	5:16791523:16799776:-1	PLAG1	PLAG1 zinc finger
ENSRNOT00000078037	7.37548	0.738479	2.00395	2.78925	1.47988	0.0450754	0.188361	Up	0	0	0	0.132992	0.068146	0.23171	ENSRNOG00000058337.1	3:110498114:110517163:-1	PLCB2	phospholipase C, beta 2
ENSRNOT00000022097	114.332	0.529875	6.888	12.5514	3.64978	5.65815e-12	4.63861e-10	Up	0.14876	0.0368337	0.024813	2.61856	0.700292	1.06037	ENSRNOG00000038365.4	16:71738718:71787787:1	PLEKHA2	pleckstrin homology domain containing A2
ENSRNOT00000084487	530.326	0.331081	3.91927	2.45819	1.2976	8.88162e-05	0.00144572	Up	2.0175	4.33435	2.38935	8.8714	10.0052	5.23355	ENSRNOG00000022694.6	5:169259283:169287918:1	PLEKHG5	pleckstrin homology and RhoGEF domain containing G5
ENSRNOT00000032782	274.292	0.405567	2.59111	2.07177	1.05087	0.00956683	0.0631269	Up	2.03017	1.6481	2.14301	3.53831	6.68749	4.14088	ENSRNOG00000023760.6	9:71498293:71651512:-1	PLEKHM3	pleckstrin homology domain containing M3
ENSRNOT00000000469	1159.28	0.529502	2.27674	2.30623	1.20554	0.0228018	0.118775	Up	5.10106	9.79739	8.74226	60.1825	12.8107	11.4696	ENSRNOG00000000413.5	20:34633157:34642904:1	PLN	phospholamban
ENSRNOT00000010689	104.247	0.581672	4.4529	6.02151	2.59013	8.47199e-06	0.000193997	Up	0.525852	0.137905	0.726656	2.79985	3.9658	6.01261	ENSRNOG00000008048.8	8:99625545:99645881:1	PLSCR1	phospholipid scramblase 1
ENSRNOT00000009900	760.379	0.476609	2.71369	2.45099	1.29337	0.00665387	0.0482043	Up	1.98071	0.765536	0.621844	5.62057	0.868669	4.29955	ENSRNOG00000007324.7	13:113373578:113571648:1	PLXNA2	plexin A2
ENSRNOT00000090383	15.2038	0.771743	2.12905	3.12332	1.64308	0.03325	0.15273	Up	4.71473e-07	0.0526345	0.000439885	0.28478	0.75855	0.000132216	ENSRNOG00000014806.7	9:81566074:81634534:1	PNKD	PNKD, MBL domain containing
ENSRNOT00000073746	194.585	0.377133	4.01071	2.85318	1.51257	6.05361e-05	0.00104939	Up	2.38056	1.37784	0.923473	7.03153	4.6924	3.50041	ENSRNOG00000046493.1	10:84874927:84881190:-1	PNPO	pyridoxamine 5'-phosphate oxidase
ENSRNOT00000012050	17.1632	0.773026	2.13917	3.14624	1.65363	0.0324222	0.150313	Up	0.126345	0	0	1.53185	0	0.78796	ENSRNOG00000009096.4	4:30311982:30338679:-1	PON3	paraoxonase 3
ENSRNOT00000030082	22.1463	0.761138	3.67238	6.94121	2.79519	0.000240304	0.00332675	Up	0.024325	0.0344785	0	0.508515	0.808386	0.972414	ENSRNOG00000021463.2	7:126619196:126681752:1	PPARA	peroxisome proliferator activated receptor alpha
ENSRNOT00000006071	14.6327	0.773856	3.09741	5.26689	2.39695	0.00195218	0.0184906	Up	0	0	0	0.295535	0.228379	0.592299	ENSRNOG00000004473.6	14:63095720:63187009:1	PPARGC1A	PPARG coactivator 1 alpha
ENSRNOT00000004026	128.445	0.652529	5.56286	12.3799	3.62993	2.65392e-08	1.12103e-06	Up	0	0.0480296	0.107956	0.920705	1.31627	1.94201	ENSRNOG00000002930.4	10:10644572:10690223:1	PPL	periplakin
ENSRNOT00000024941	464.627	0.297137	4.27854	2.41381	1.27131	1.88127e-05	0.000379051	Up	2.67778	3.34966	3.4429	9.20842	9.26633	7.27668	ENSRNOG00000018494.6	1:255371810:255376833:-1	PPP1R3C	protein phosphatase 1, regulatory subunit 3C
ENSRNOT00000077015	66.8955	0.575017	3.06317	3.3902	1.76137	0.00219009	0.0202571	Up	0.0722655	0.182329	0.0448219	0.615087	0.741158	0.119069	ENSRNOG00000045913.3	5:171662277:171710316:-1	PRDM16	PR/SET domain 16
ENSRNOT00000064774	525.845	0.45049	9.8904	21.9405	4.45552	4.58198e-23	1.36214e-20	Up	0.199037	0.143308	0.326132	10.1938	7.99869	4.45139	ENSRNOG00000005391.7	5:7627771:7874909:-1	PREX2	phosphatidylinositol-3,4,5-trisphosphate-dependent Rac exchange factor 2
ENSRNOT00000016628	4887.98	0.233434	6.16108	2.70983	1.4382	7.22511e-10	4.10837e-08	Up	10.1971	11.3407	11.2896	27.8429	45.1043	28.621	ENSRNOG00000012364.6	4:124238167:124338176:-1	PRICKLE2	prickle planar cell polarity protein 2
ENSRNOT00000086540	28.7929	0.661461	2.51961	3.17472	1.66663	0.0117484	0.0728949	Up	0.244604	0.137929	0.0976284	1.28719	0.71751	0.463917	ENSRNOG00000057865.1	17:44556039:44563825:1	PRSS16	serine protease 16
ENSRNOT00000008161	19.1091	0.738329	2.69064	3.96296	1.98658	0.00713151	0.0505621	Up	0.039833	0.0231119	0.0048326	0.59735	0.118958	0.0577916	ENSRNOG00000006079.4	3:1478525:1514934:1	PSD4	pleckstrin and Sec7 domain containing 4
ENSRNOT00000000528	70.5516	0.727184	2.19537	3.02395	1.59644	0.0281373	0.137464	Up	2.23674	0	0.16272	5.74838	1.28063	4.14603	ENSRNOG00000000456.6	20:3990820:3993769:1	PSMB8	proteasome subunit beta 8
ENSRNOT00000027957	48.1214	0.605856	2.50295	2.86082	1.51643	0.0123161	0.0753616	Up	0.306408	0.358232	0.0657924	1.55569	1.51287	0.150194	ENSRNOG00000051344.2	10:89236256:89244041:1	PSME3	proteasome activator subunit 3
ENSRNOT00000063930	22.6511	0.774104	3.17227	5.48567	2.45567	0.00151252	0.0150586	Up	0.0242217	0.02438	0	1.31454	0.0484256	1.18311	ENSRNOG00000016413.7	8:60760078:60799361:1	PSTPIP1	proline-serine-threonine phosphatase-interacting protein 1
ENSRNOT00000086130	55.7993	0.562311	2.13443	2.29773	1.20021	0.0328078	0.151438	Up	0.171833	0.177662	0.0430108	0.57487	0.556135	0.0910109	ENSRNOG00000019354.6	17:1029048:1093873:-1	PTCH1	patched 1
ENSRNOT00000071195	4379.23	0.185509	8.23985	2.88498	1.52856	1.72428e-16	2.58566e-14	Up	34.4251	16.6924	21.2003	112.623	53.3301	65.9591	ENSRNOG00000046468.1	2:257005829:257038105:-1	PTGFR	prostaglandin F receptor
ENSRNOT00000010218	864.385	0.492793	4.83263	5.21074	2.38149	1.34738e-06	3.88949e-05	Up	1.13745	3.04699	3.86443	27.467	9.83066	19.5555	ENSRNOG00000007415.5	3:15560712:15582344:1	PTGS1	prostaglandin-endoperoxide synthase 1
ENSRNOT00000091128	82.5784	0.512401	4.18419	4.41981	2.14399	2.8618e-05	0.000550433	Up	0.280608	0.349191	0.0789595	1.95472	2.18532	0.32444	ENSRNOG00000017600.6	8:61671513:61739434:1	PTPN9	protein tyrosine phosphatase, non-receptor type 9
ENSRNOT00000025649	990.316	0.229616	6.83599	2.96833	1.56965	8.14393e-12	6.54023e-10	Up	6.05188	6.25952	2.05773	20.7612	22.0704	6.18054	ENSRNOG00000018901.5	3:14373275:14386118:-1	RAB14	RAB14, member RAS oncogene family
ENSRNOT00000092066	119.04	0.479551	3.02023	2.72896	1.44835	0.00252586	0.0226219	Up	1.82842	1.06052	2.60815	9.09448	4.06128	5.25214	ENSRNOG00000010224.6	1:157573324:157659508:1	RAB30	RAB30, member RAS oncogene family
ENSRNOT00000027611	105.697	0.465649	3.50515	3.09979	1.63217	0.000456352	0.00574081	Up	1.5425	1.24286	1.28987	4.91499	5.92252	4.76778	ENSRNOG00000020349.3	1:226077120:226084830:1	RAB3IL1	RAB3A interacting protein-like 1
ENSRNOT00000084884	47.1557	0.682039	3.19417	4.52698	2.17855	0.00140232	0.0141107	Up	0.186347	0.0766736	0.0341028	0.604538	1.33849	0.619205	ENSRNOG00000013461.7	9:113579118:113598480:-1	RALBP1	ralA binding protein 1
ENSRNOT00000015637	370.27	0.416485	3.63458	2.8555	1.51375	0.000278437	0.00378357	Up	1.68524	0.661267	0.835372	3.38395	2.41331	4.71333	ENSRNOG00000036964.4	3:140468701:140728129:-1	RALGAPA2	Ral GTPase activating protein catalytic alpha subunit 2
ENSRNOT00000027012	400.303	0.562971	2.5879	2.7452	1.45691	0.00965639	0.0635447	Up	1.676	11.1879	11.8195	32.0334	24.2492	23.4934	ENSRNOG00000019926.5	9:98313632:98364205:1	RAMP1	receptor activity modifying protein 1
ENSRNOT00000010630	320.562	0.506505	3.03685	2.90427	1.53818	0.00239067	0.0216746	Up	2.03449	1.55367	0.812217	10.3626	1.95538	5.2959	ENSRNOG00000001516.7	3:58632476:58924038:1	RAPGEF4	Rap guanine nucleotide exchange factor 4
ENSRNOT00000007112	289.856	0.551376	6.29177	11.0742	3.46913	3.13863e-10	1.89943e-08	Up	0.444924	0.0768567	0.111051	2.9902	2.9125	4.74354	ENSRNOG00000005271.5	6:145546595:145625236:1	RAPGEF5	Rap guanine nucleotide exchange factor 5
ENSRNOT00000080963	3216.09	0.245659	4.30663	2.08199	1.05796	1.65757e-05	0.000339901	Up	15.9439	15.4544	17.7628	32.161	48.1841	34.8897	ENSRNOG00000017671.8	16:81318633:81434363:-1	RASA3	RAS p21 protein activator 3
ENSRNOT00000004475	46.5925	0.703343	2.24846	2.99268	1.58144	0.0245468	0.124972	Up	0.390164	0.499855	0.0555999	2.49949	0.849084	1.52765	ENSRNOG00000003348.6	10:46330368:46332172:-1	RASD1	ras related dexamethasone induced 1
ENSRNOT00000076897	410.269	0.366671	2.78089	2.02745	1.01967	0.00542109	0.041547	Up	9.90487	4.55568	5.61311	19.7718	7.92218	19.7137	ENSRNOG00000010302.8	10:70627401:70637332:1	RASL10B	RAS-like, family 10, member B
ENSRNOT00000028883	46.7515	0.735199	1.99257	2.76051	1.46494	0.0463088	0.191531	Up	0.266908	0.186333	0.0123805	1.40384	0.298946	0.694114	ENSRNOG00000021261.7	3:124575621:124610267:-1	RASSF2	Ras association domain family member 2
ENSRNOT00000085849	100.856	0.683844	4.11357	7.02762	2.81304	3.89595e-05	0.000719922	Up	0.124634	0.678784	0.00147011	2.32038	6.32137	1.98195	ENSRNOG00000006695.7	3:147793329:147809919:-1	RBCK1	RANBP2-type and C3HC4-type zinc finger containing 1
ENSRNOT00000088619	155.273	0.41877	3.02142	2.40374	1.26528	0.00251594	0.0225689	Up	1.15375	2.88533	1.7465	4.75132	7.10227	4.02009	ENSRNOG00000003076.7	7:2554308:2588843:-1	RBMS2	RNA binding motif, single stranded interacting protein 2
ENSRNOT00000041548	71.234	0.766769	2.2606	3.32501	1.73336	0.023784	0.122313	Up	1.2401	0.0893003	0.0139627	5.16999	3.58611	2.54125	ENSRNOG00000025881.7	8:124661839:125544427:-1	RBMS3	RNA binding motif, single stranded interacting protein 3
ENSRNOT00000017883	348.55	0.395849	5.81846	4.93563	2.30323	5.9392e-09	2.89195e-07	Up	4.46568	3.39809	1.96647	26.9053	13.5341	18.8854	ENSRNOG00000013328.8	16:61954590:62089579:1	RBPMS	RNA binding protein, mRNA processing factor
ENSRNOT00000013956	40.9574	0.668816	4.05959	6.56648	2.71512	4.91586e-05	0.000876833	Up	0.0441397	0.108431	0.023369	0.928118	1.46054	0.116596	ENSRNOG00000010350.7	9:19518570:19749145:-1	RCAN2	regulator of calcineurin 2
ENSRNOT00000073564	82.9455	0.553933	3.87826	4.43303	2.14829	0.000105207	0.00167236	Up	0.354775	0.281039	0.657699	1.74975	3.53444	2.76808	ENSRNOG00000049629.2	18:27632786:27641591:1	REEP2	receptor accessory protein 2
ENSRNOT00000078260	141.479	0.498815	2.2966	2.21235	1.14558	0.0216414	0.114377	Up	0.787929	1.48353	0.829991	1.37067	3.12104	4.13598	ENSRNOG00000018586.7	9:82345862:82351802:1	RETREG2	reticulophagy regulator family member 2
ENSRNOT00000041389	276.617	0.397491	2.84265	2.18848	1.12993	0.00447397	0.0359466	Up	1.89759	1.78957	1.09266	3.06902	5.63988	3.5038	ENSRNOG00000007596.8	10:70157621:70220558:-1	RFFL	ring finger and FYVE-like domain containing E3 ubiquitin protein ligase
ENSRNOT00000008982	727.913	0.253044	6.14139	2.93639	1.55404	8.18005e-10	4.60502e-08	Up	12.3565	9.30454	4.6339	41.0115	28.8009	16.4256	ENSRNOG00000006674.4	10:64196127:64202380:-1	RFLNB	refilin B
ENSRNOT00000004011	83.0086	0.489467	2.40599	2.26208	1.17765	0.0161289	0.0919683	Up	1.24694	1.45137	0.9563	3.25797	4.80645	2.17851	ENSRNOG00000002944.6	10:45559578:45561997:1	RGD1304587	similar to RIKEN cDNA 2310033P09
ENSRNOT00000068766	295.453	0.414874	2.61113	2.11886	1.08329	0.00902431	0.0603937	Up	0.722531	2.45103	2.45319	2.63131	7.93537	3.19326	ENSRNOG00000012874.7	1:134699299:134742514:1	RGMA	repulsive guidance molecule BMP co-receptor a
ENSRNOT00000083225	38.9445	0.707669	2.6166	3.60922	1.85169	0.00888098	0.0597412	Up	0.057398	0.818037	0.221112	0.790227	1.94713	4.67215	ENSRNOG00000018690.7	1:42494166:42587666:-1	RGS17	regulator of G-protein signaling 17
ENSRNOT00000005156	1590.84	0.227069	11.0242	5.66962	2.50325	2.92074e-28	1.37478e-25	Up	14.2469	18.6729	19.3969	93.3409	140.21	104.272	ENSRNOG00000003687.6	13:60846308:60849094:-1	RGS2	regulator of G-protein signaling 2
ENSRNOT00000064390	131.356	0.588397	5.45964	9.26912	3.21243	4.77111e-08	1.92951e-06	Up	0.130192	0.382146	0.131511	4.40091	2.25623	3.66694	ENSRNOG00000042607.3	12:38880377:38894582:1	RHOF	ras homolog family member F, filopodia associated
ENSRNOT00000031979	2837.57	0.270914	6.86288	3.6282	1.85925	6.74842e-12	5.44534e-10	Up	10.5182	19.5478	14.1522	65.9674	70.2122	44.3084	ENSRNOG00000021919.4	6:98284170:98367756:1	RHOJ	ras homolog family member J
ENSRNOT00000015453	17.9014	0.77321	2.06708	3.02784	1.59829	0.0387267	0.169918	Up	0.00277483	0.0618369	0.00571686	0.0735962	0.216859	0.311099	ENSRNOG00000011000.7	9:28442229:28973246:-1	RIMS1	regulating synaptic membrane exocytosis 1
ENSRNOT00000032157	70.5792	0.540979	3.37334	3.54283	1.8249	0.000742628	0.00838363	Up	0.316175	0.159285	0.0580427	1.23574	1.08544	0.269379	ENSRNOG00000027017.4	13:71192142:71202625:1	RNASEL	ribonuclease L
ENSRNOT00000028089	250.229	0.383657	2.91961	2.17367	1.12013	0.00350466	0.0295238	Up	3.4857	4.09128	3.35794	7.24389	8.71699	11.7907	ENSRNOG00000020698.6	10:89376530:89380101:1	RND2	Rho family GTPase 2
ENSRNOT00000029629	567.539	0.31413	3.32763	2.06381	1.04531	0.000875883	0.00957538	Up	6.7783	4.70549	5.44243	12.3719	10.7326	16.3884	ENSRNOG00000026408.4	1:164922080:164977633:-1	RNF169	ring finger protein 169
ENSRNOT00000090497	2677.08	0.259867	9.43982	5.47592	2.4531	3.73417e-21	8.43674e-19	Up	4.85195	7.43271	5.51327	28.5951	64.7825	26.133	ENSRNOG00000029598.6	11:11089239:11585378:-1	ROBO2	roundabout guidance receptor 2
ENSRNOT00000008938	338.204	0.315252	5.35527	3.22268	1.68826	8.54298e-08	3.2385e-06	Up	1.06401	0.985245	0.229433	4.54861	3.30046	0.818295	ENSRNOG00000006632.7	X:37469937:37575624:1	RPS6KA3	ribosomal protein S6 kinase A3
ENSRNOT00000093716	246.317	0.3754	7.61094	7.24579	2.85714	2.72118e-14	3.24236e-12	Up	0.78476	0.60649	0.784857	6.01778	5.06903	8.93959	ENSRNOG00000019831.5	1:85324043:85360341:1	SAMD4B	sterile alpha motif domain containing 4B
ENSRNOT00000049259	33.2079	0.750426	2.38927	3.46527	1.79297	0.016882	0.0949438	Up	0.088707	0.0924811	0.0304093	1.47908	0.0707069	0.557384	ENSRNOG00000010188.6	9:63459095:63637677:-1	SATB2	SATB homeobox 2
ENSRNOT00000011284	127.187	0.430517	2.73618	2.26259	1.17797	0.00621561	0.0459126	Up	0.676721	0.61332	0.159227	1.95307	1.79504	0.327356	ENSRNOG00000008305.5	8:46525400:46537050:-1	SC5D	sterol-C5-desaturase
ENSRNOT00000088049	36.9283	0.683621	3.43125	5.08298	2.34568	0.000600802	0.00713926	Up	0.0532013	0.0753917	0.2428	0.894828	1.43995	1.15374	ENSRNOG00000011413.7	5:127648555:127735739:-1	SCP2	sterol carrier protein 2
ENSRNOT00000045870	353.829	0.321002	4.71669	2.85614	1.51406	2.39718e-06	6.41711e-05	Up	1.17498	1.22601	0.232179	4.84654	3.55998	0.671802	ENSRNOG00000004464.7	6:115572649:115616859:-1	SEL1L	SEL1L ERAD E3 ligase adaptor subunit
ENSRNOT00000084344	29.3911	0.759348	4.40092	10.1389	3.34183	1.07793e-05	0.000238765	Up	0.00033885	0.0145964	0.000170462	0.33639	0.699599	2.08017	ENSRNOG00000059295.1	6:27473748:27487284:-1	SELENOI	selenoprotein I
ENSRNOT00000009489	3409.68	0.383082	2.82709	2.11845	1.08301	0.00469724	0.0373067	Up	6.27117	20.2143	17.5115	34.5817	44.4608	22.3099	ENSRNOG00000007202.7	4:19224310:19413484:-1	SEMA3D	semaphorin 3D
ENSRNOT00000016506	1222.77	0.559628	3.62997	4.0881	2.03143	0.000283457	0.00382114	Up	1.70502	0.636424	0.523099	4.80129	16.7589	1.00476	ENSRNOG00000011977.6	2:85377318:85808970:1	SEMA5A	semaphorin 5A
ENSRNOT00000076995	176.642	0.451631	7.38557	10.0949	3.33555	1.51802e-13	1.60768e-11	Up	0.629653	0.432644	0.698706	13.4357	6.53986	5.82313	ENSRNOG00000007367.8	10:74871523:74884194:1	SEPT4	septin 4
ENSRNOT00000089611	524.262	0.448437	3.78012	3.23809	1.69514	0.000156755	0.00234441	Up	2.51634	1.91514	1.65177	4.47185	14.5555	7.25095	ENSRNOG00000000302.7	20:46667121:46758305:1	SESN1	sestrin 1
ENSRNOT00000084713	19.3041	0.757654	2.19499	3.16684	1.66304	0.0281644	0.137535	Up	0	0.127644	0.0366051	0.0396646	0.527912	0.618336	ENSRNOG00000016645.5	16:6806170:6895007:1	SFMBT1	Scm-like with four mbt domains 1
ENSRNOT00000003224	15.7737	0.762685	2.46582	3.6824	1.88065	0.0136698	0.0819079	Up	0.104106	0.0561394	0.0079162	0.791758	1.08713	0.0582064	ENSRNOG00000002372.8	10:32062946:32471454:-1	SGCD	sarcoglycan, delta
ENSRNOT00000016121	5259.88	0.297395	7.33891	4.53957	2.18255	2.15341e-13	2.23862e-11	Up	20.1264	42.4519	15.3254	107.474	152.628	119.746	ENSRNOG00000011815.8	1:24185456:24190896:-1	SGK1	serum/glucocorticoid regulated kinase 1
ENSRNOT00000059431	36.0558	0.651961	1.96719	2.43266	1.28253	0.0491613	0.199196	Up	0.084679	0.060609	0.0937842	0.164342	0.349837	0.318269	ENSRNOG00000024322.6	X:23478871:23649466:-1	SHROOM2	shroom family member 2
ENSRNOT00000003001	81.559	0.771784	2.31796	3.45567	1.78896	0.0204515	0.109702	Up	0.0853786	0.067531	1.68182e-25	0.804561	0.0696873	1.15167	ENSRNOG00000002208.6	14:16622760:16903242:-1	SHROOM3	shroom family member 3
ENSRNOT00000091493	153.8	0.737995	3.28175	5.35883	2.42192	0.00103164	0.0109531	Up	0.30772	0.00306144	0	2.44798	0.0240996	1.78626	ENSRNOG00000021243.7	3:123612257:123631109:-1	SIGLEC1	sialic acid binding Ig like lectin 1
ENSRNOT00000089557	271.006	0.467785	2.89897	2.55992	1.3561	0.00374385	0.031251	Up	1.05196	1.1065	1.00655	4.43757	5.36085	1.26388	ENSRNOG00000032254.5	8:61762773:61802490:1	SIN3A	SIN3 transcription regulator family member A
ENSRNOT00000006408	639.132	0.266876	4.58872	2.33693	1.22462	4.45975e-06	0.000110483	Up	3.1643	3.37627	3.03427	7.76423	8.41011	8.88698	ENSRNOG00000004763.7	3:122114754:122152477:1	SIRPA	signal-regulatory protein alpha
ENSRNOT00000088679	110.654	0.753679	4.34408	9.67352	3.27404	1.39859e-05	0.000296537	Up	0.034559	0.0991372	1.01343e-05	6.6728	0.441442	3.35568	ENSRNOG00000014956.7	9:81655629:81666706:1	SLC11A1	solute carrier family 11 member 1
ENSRNOT00000040637	109.344	0.606014	2.80889	3.25403	1.70223	0.00497126	0.0388515	Up	0.711578	0.445384	0.132287	2.04221	1.37261	2.32333	ENSRNOG00000002832.5	X:74577131:74706214:-1	SLC16A2	solute carrier family 16 member 2
ENSRNOT00000076722	662.236	0.382709	3.15186	2.30737	1.20625	0.00162233	0.0159827	Up	5.19041	2.87167	3.36449	9.47355	6.21917	15.8877	ENSRNOG00000002839.6	13:82552586:82566586:1	SLC19A2	solute carrier family 19 member 2
ENSRNOT00000056047	17.2216	0.734464	2.09668	2.90782	1.53994	0.0360215	0.16182	Up	0.0964159	0.0623285	0.0126405	0.512821	0.390262	0.0798705	ENSRNOG00000000387.7	20:27283385:27308069:-1	SLC25A16	solute carrier family 25 member 16
ENSRNOT00000005753	147.569	0.403553	4.24326	3.27701	1.71238	2.20296e-05	0.000437622	Up	0.580036	0.908097	0.606989	2.44276	3.92875	1.98948	ENSRNOG00000004351.5	6:132735883:132747828:-1	SLC25A29	solute carrier family 25 member 29
ENSRNOT00000023032	49.1197	0.580864	2.33837	2.56378	1.35827	0.0193682	0.105123	Up	0.333043	0.353478	0.0731874	1.3265	1.09589	0.239707	ENSRNOG00000017091.7	18:24369125:24397551:-1	SLC25A46	solute carrier family 25, member 46
ENSRNOT00000060149	193.219	0.389936	3.96979	2.92404	1.54796	7.19373e-05	0.00121291	Up	1.08131	0.879541	0.208327	3.32199	3.88544	0.63525	ENSRNOG00000039278.5	5:61120419:61130026:-1	SLC25A51	solute carrier family 25, member 51
ENSRNOT00000023256	24.6748	0.751988	3.38804	5.84727	2.54776	0.000703952	0.00804347	Up	0.0803575	0.0139405	0	0.965329	0.750652	0.306146	ENSRNOG00000017226.6	10:56552983:56558487:-1	SLC2A4	solute carrier family 2 member 4
ENSRNOT00000042200	563.041	0.407133	3.90589	3.01094	1.59022	9.38796e-05	0.00152083	Up	2.83344	2.43839	2.02082	6.50092	7.13663	13.7219	ENSRNOG00000005302.7	14:77079402:77192702:1	SLC2A9	solute carrier family 2 member 9
ENSRNOT00000013392	225.919	0.550331	2.37762	2.4768	1.30848	0.0174247	0.097275	Up	2.97304	0.587488	2.50498	6.00331	7.02477	4.92332	ENSRNOG00000010023.6	2:154520175:154542557:-1	SLC33A1	solute carrier family 33 member 1
ENSRNOT00000033413	535.392	0.494816	3.57232	3.40496	1.76764	0.000353835	0.00460557	Up	4.28343	1.09758	1.28263	7.93824	5.08922	14.4567	ENSRNOG00000012508.6	2:241029693:241092582:1	SLC39A8	solute carrier family 39 member 8
ENSRNOT00000011572	71.6472	0.540808	2.3744	2.43529	1.28409	0.0175774	0.0977839	Up	0.485899	0.282182	0.0524723	1.63259	0.692597	0.224655	ENSRNOG00000008713.6	7:26522314:26607861:1	SLC41A2	solute carrier family 41 member 2
ENSRNOT00000080734	23.4691	0.696949	2.46973	3.29728	1.72127	0.0135216	0.0810483	Up	0.129831	0.155917	0.0336327	0.909598	0.851485	0.183158	ENSRNOG00000045821.2	4:123467549:123510217:-1	SLC41A3	solute carrier family 41, member 3
ENSRNOT00000092123	145.351	0.435154	5.30196	4.94911	2.30717	1.14563e-07	4.25717e-06	Up	0.615664	0.390055	0.068225	3.53038	2.90674	0.438501	ENSRNOG00000057620.1	X:157129987:157139291:-1	SLC6A8	solute carrier family 6 member 8
ENSRNOT00000020711	16.9693	0.774922	3.30491	5.90136	2.56105	0.000950069	0.0102086	Up	0	0	0	0.0945407	0.584858	0.0502051	ENSRNOG00000015159.5	1:31734327:31777070:-1	SLC9A3	solute carrier family 9 member A3
ENSRNOT00000024281	32.1412	0.771143	4.13312	9.10858	3.18723	3.57877e-05	0.000671689	Up	0	0	0	1.09313	0	0.681825	ENSRNOG00000017976.5	1:164623599:164659992:-1	SLCO2B1	solute carrier organic anion transporter family, member 2b1
ENSRNOT00000075893	21.6938	0.732009	2.17941	3.02167	1.59535	0.0293015	0.140855	Up	0.211935	0.0162388	0.0812101	0.768668	0.098514	1.00124	ENSRNOG00000032798.6	1:135812970:136073540:-1	SLCO3A1	solute carrier organic anion transporter family, member 3a1
ENSRNOT00000034814	48.8159	0.578636	1.97532	2.20838	1.14299	0.0482321	0.196659	Up	0.127169	0.216507	0.0574585	0.440727	0.50674	0.175614	ENSRNOG00000014482.7	1:264670841:264733306:1	SLF2	SMC5-SMC6 complex localization factor 2
ENSRNOT00000091513	71.5656	0.662297	2.73681	3.5127	1.81258	0.00620384	0.0458642	Up	0.347799	0.257631	0.150043	3.091	0.292601	1.53003	ENSRNOG00000011307.7	16:2115375:2226121:-1	SLMAP	sarcolemma associated protein
ENSRNOT00000014508	2348.59	0.253909	5.99621	2.87286	1.52249	2.01976e-09	1.05307e-07	Up	11.3076	16.7768	16.4465	34.4865	73.4198	41.0022	ENSRNOG00000010557.3	10:94451866:94460732:-1	SMARCD2	SWI/SNF related, matrix associated, actin dependent regulator of chromatin, subfamily d, member 2
ENSRNOT00000079718	912.034	0.420486	2.61602	2.14354	1.1	0.00889621	0.0597725	Up	3.48943	9.74357	6.45055	18.0222	11.3641	17.2402	ENSRNOG00000014166.7	1:56288832:56374120:1	SMOC2	SPARC related modular calcium binding 2
ENSRNOT00000031977	14.6002	0.773802	2.3375	3.50341	1.80876	0.0194134	0.105301	Up	0.0174882	0.0183466	0	0.156275	0.202727	0.213384	ENSRNOG00000000257.6	19:38237965:38321528:-1	SMPD3	sphingomyelin phosphodiesterase 3
ENSRNOT00000026481	4430.4	0.235795	5.01041	2.26802	1.18143	5.43135e-07	1.71067e-05	Up	23.654	29.9691	25.5534	81.673	67.4036	52.5782	ENSRNOG00000019451.6	14:83755142:83776863:-1	SMTN	smoothelin
ENSRNOT00000012939	413	0.443306	2.40063	2.09103	1.06421	0.016367	0.0930045	Up	3.01393	8.64004	4.60761	16.8436	11.7706	9.52618	ENSRNOG00000009594.6	3:164274710:164279194:1	SNAI1	snail family transcriptional repressor 1
ENSRNOT00000079273	261.314	0.375677	2.86404	2.10811	1.07595	0.00418281	0.0341744	Up	2.62404	2.2462	1.37906	4.88397	5.39087	4.47851	ENSRNOG00000004050.6	8:130749838:130803080:1	SNRK	SNF related kinase
ENSRNOT00000023428	1975.87	0.24908	4.92259	2.33936	1.22612	8.54078e-07	2.57515e-05	Up	8.71467	9.71158	10.2935	19.5938	33.32	23.5742	ENSRNOG00000017382.4	8:61584656:61595032:-1	SNX33	sorting nexin 33
ENSRNOT00000011948	49.6582	0.587631	3.04366	3.45467	1.78855	0.0023372	0.0212992	Up	0.788635	0.234636	0.249557	3.36045	1.49236	1.21899	ENSRNOG00000008965.4	7:36495480:36499784:-1	SOCS2	suppressor of cytokine signaling 2
ENSRNOT00000021229	1027.92	0.285772	6.58982	3.68889	1.88319	4.40356e-11	3.07072e-09	Up	4.69694	8.13393	6.20421	26.4034	25.0371	26.961	ENSRNOG00000015658.8	1:259376933:259484569:-1	SORBS1	sorbin and SH3 domain containing 1
ENSRNOT00000029628	1893.18	0.346128	4.62402	3.03249	1.6005	3.76375e-06	9.54742e-05	Up	3.18167	5.81906	5.01971	19.9504	12.0386	16.8412	ENSRNOG00000013391.8	16:49626205:49820235:-1	SORBS2	sorbin and SH3 domain containing 2
ENSRNOT00000075800	1071.78	0.302511	4.20047	2.41276	1.27069	2.66362e-05	0.00051701	Up	4.12541	4.23677	4.67808	12.343	7.93318	16.5026	ENSRNOG00000048831.1	20:28815039:28819505:1	SOWAHC	sosondowah ankyrin repeat domain family member C
ENSRNOT00000087434	226.326	0.62379	2.33084	2.73957	1.45395	0.019762	0.107007	Up	0.109745	1.73	1.53373	3.27095	6.41211	2.18833	ENSRNOG00000027869.6	4:178066165:178441547:-1	SOX5	SRY box 5
ENSRNOT00000018407	305.626	0.346649	7.1688	5.59856	2.48506	7.56591e-13	7.0057e-11	Up	0.451329	0.426541	0.154446	3.95424	2.74578	0.800438	ENSRNOG00000013707.7	15:40937708:41066769:1	SPATA13	spermatogenesis associated 13
ENSRNOT00000057798	657.492	0.262644	6.11879	3.04632	1.60707	9.42875e-10	5.22125e-08	Up	3.60248	4.31882	3.15897	14.072	15.9941	8.78624	ENSRNOG00000002903.7	10:48240330:48444334:1	SPECC1	sperm antigen with calponin homology and coiled-coil domains 1
ENSRNOT00000083593	76.9066	0.751441	2.66453	4.00621	2.00224	0.0077095	0.0535619	Up	0.0292125	0.00259164	0.504754	2.62865	1.13541	1.33903	ENSRNOG00000010626.7	10:105500290:105504393:1	SPHK1	sphingosine kinase 1
ENSRNOT00000090881	614.938	0.595299	3.59479	4.40754	2.13997	0.000324651	0.00428109	Up	2.51606	0.183511	0.313713	4.41824	4.72773	6.15524	ENSRNOG00000016388.7	9:89050381:89193821:-1	SPHKAP	SPHK1 interactor, AKAP domain containing
ENSRNOT00000067034	14.6024	0.773469	3.04303	5.11131	2.35369	0.00234205	0.0213137	Up	5.28975e-18	6.20726e-20	1.4115e-25	1.03508	1.98194	0.121065	ENSRNOG00000025371.5	2:124400689:124405331:1	SPRY1	sprouty RTK signaling antagonist 1
ENSRNOT00000085251	3785.29	0.242742	4.27606	2.05335	1.03798	1.90226e-05	0.000381917	Up	17.2832	35.9935	33.8252	49.1335	92.7786	54.7504	ENSRNOG00000017212.7	5:166913735:166924136:-1	SPSB1	splA/ryanodine receptor domain and SOCS box containing 1
ENSRNOT00000079640	772.071	0.37491	8.18761	8.3955	3.06962	2.66467e-16	3.96077e-14	Up	0.337539	0.911882	0.707437	7.20561	6.96991	5.47223	ENSRNOG00000015396.7	3:8537350:8599060:1	SPTAN1	spectrin, alpha, non-erythrocytic 1
ENSRNOT00000083528	14302.2	0.264699	4.22521	2.17107	1.11841	2.38721e-05	0.000467644	Up	26.7589	49.5706	47.2437	81.2958	149.611	72.8591	ENSRNOG00000005434.7	14:114518943:114649173:-1	SPTBN1	spectrin, beta, non-erythrocytic 1
ENSRNOT00000005825	184.185	0.466508	3.42292	3.02475	1.59682	0.000619527	0.0073207	Up	0.999861	3.73991	2.07107	6.62754	7.97562	8.59434	ENSRNOG00000004292.6	6:75540174:75551625:-1	SPTSSA	serine palmitoyltransferase, small subunit A
ENSRNOT00000019410	1003.35	0.269161	5.81148	2.95719	1.56422	6.19245e-09	2.98949e-07	Up	2.66006	2.56018	2.35728	7.86072	11.3231	6.67241	ENSRNOG00000014285.6	10:62705051:62814520:-1	SSH2	slingshot protein phosphatase 2
ENSRNOT00000002465	909.647	0.32688	3.88994	2.4142	1.27154	0.00010027	0.00160686	Up	3.89392	5.27403	4.71583	12.7474	20.0808	7.59866	ENSRNOG00000001807.4	4:180291389:180324408:1	SSPN	sarcospan
ENSRNOT00000039306	2022.19	0.311681	3.52735	2.14266	1.0994	0.000419749	0.00533982	Up	18.9619	13.7263	14.0015	30.1791	49.6135	34.2627	ENSRNOG00000025023.4	7:70946228:70963542:1	STAT6	signal transducer and activator of transcription 6
ENSRNOT00000071388	54.233	0.637989	2.96066	3.70344	1.88886	0.00306984	0.0266761	Up	0.353822	0.184502	0.0295738	1.0991	1.96015	0.263784	ENSRNOG00000049471.2	13:36257112:36290531:-1	STEAP3	STEAP3 metalloreductase
ENSRNOT00000088370	640.571	0.294756	6.24427	3.58144	1.84054	4.25782e-10	2.54045e-08	Up	2.32778	1.88755	2.10231	12.278	5.88034	8.68044	ENSRNOG00000020425.6	1:167373682:167533420:1	STIM1	stromal interaction molecule 1
ENSRNOT00000085573	14.2445	0.754577	2.3197	3.3645	1.75039	0.0203572	0.109544	Up	0	1.75952e-06	0.00799914	1.09593	1.71429	2.16233e-09	ENSRNOG00000011804.6	5:151044329:151072904:-1	STX12	syntaxin 12
ENSRNOT00000008478	3755.51	0.200315	9.0478	3.51228	1.81241	1.45879e-19	2.94276e-17	Up	13.3988	12.8333	12.1471	58.0159	44.9351	47.8188	ENSRNOG00000006052.5	3:162791355:162872831:-1	SULF2	sulfatase 2
ENSRNOT00000026186	430.69	0.580769	12.839	175.643	7.4565	9.91366e-38	8.39935e-35	Up	0	0.0815907	0	23.8986	28.553	23.1727	ENSRNOG00000019342.4	1:198100586:198104109:-1	SULT1A1	sulfotransferase family 1A member 1
ENSRNOT00000084511	16.0756	0.751712	2.81514	4.33543	2.11617	0.00487561	0.0383553	Up	0.0145864	0.0204311	0.0923222	0.330422	0.201159	0.925394	ENSRNOG00000000693.6	12:48316143:48350805:1	SVOP	SV2 related protein
ENSRNOT00000076511	887.032	0.430521	12.8324	46.033	5.5246	1.08028e-37	8.71686e-35	Up	0.245551	0.0791519	0.097301	8.73006	11.3292	9.11388	ENSRNOG00000014030.7	1:128692112:128721956:-1	SYNM	synemin
ENSRNOT00000064686	440.115	0.382846	3.02605	2.23227	1.15851	0.00247772	0.0223562	Up	2.37703	4.42678	2.88165	10.9376	7.52346	6.33938	ENSRNOG00000019181.5	18:55870720:55891710:-1	SYNPO	synaptopodin
ENSRNOT00000019931	131.107	0.625206	4.99132	8.69752	3.1206	5.99676e-07	1.87482e-05	Up	0.188563	0.117536	0.0315572	3.7529	0.56911	1.98883	ENSRNOG00000014867.7	2:227255902:227411964:-1	SYNPO2	synaptopodin 2
ENSRNOT00000085304	30.0058	0.761455	4.07532	8.59305	3.10317	4.59519e-05	0.000831009	Up	6.15009e-06	0.018326	3.22954e-06	0.368942	1.72168	0.000346603	ENSRNOG00000019964.6	1:198302506:198316882:-1	TAOK2	TAO kinase 2
ENSRNOT00000055630	287.155	0.334364	3.35238	2.17485	1.12092	0.000801186	0.00887326	Up	2.23797	2.47833	2.04859	5.5802	7.50459	4.01587	ENSRNOG00000004493.5	3:132888772:133131192:-1	TASP1	taspase 1
ENSRNOT00000030645	4542.67	0.19944	7.26282	2.72924	1.4485	3.79108e-13	3.80118e-11	Up	14.2855	13.7324	13.387	41.545	40.2431	43.4537	ENSRNOG00000014543.6	8:97577565:97647072:-1	TBC1D2B	TBC1 domain family, member 2B
ENSRNOT00000083387	97.9822	0.619481	3.16413	3.89095	1.96012	0.00155545	0.0154587	Up	0.570758	0.0843916	0.462477	2.81106	2.32542	1.37483	ENSRNOG00000010637.7	9:1313209:1745262:1	TBC1D5	TBC1 domain family, member 5
ENSRNOT00000015573	536.854	0.294786	7.10743	4.27277	2.09517	1.18227e-12	1.06562e-10	Up	0.858543	1.19979	0.278411	4.53804	7.01312	1.03542	ENSRNOG00000011216.4	2:107233054:107359229:1	TBL1XR1	transducin (beta)-like 1 X-linked receptor 1
ENSRNOT00000004698	114.612	0.496692	2.81001	2.63118	1.39571	0.00495393	0.0387913	Up	3.12496	1.15251	1.08437	6.60417	6.02942	3.89989	ENSRNOG00000003517.7	10:73279119:73289921:1	TBX2	T-box 2
ENSRNOT00000011552	81.7555	0.654195	2.21694	2.73267	1.45031	0.026627	0.132509	Up	3.75392e-15	0.639705	1.02451	0.312598	3.28318	2.52928	ENSRNOG00000008706.6	12:42481152:42492328:-1	TBX3	T-box 3
ENSRNOT00000010024	501.292	0.438174	3.01444	2.49813	1.32085	0.00257451	0.0229847	Up	6.09508	3.40258	2.40675	8.46034	16.4418	9.78015	ENSRNOG00000007587.6	7:24859050:24885775:-1	TCP11L2	t-complex 11 like 2
ENSRNOT00000026258	1284.72	0.414223	2.86999	2.27966	1.18882	0.00410482	0.0336997	Up	11.5941	3.71967	3.60892	14.6295	19.1346	11.6576	ENSRNOG00000019383.7	7:123043503:123058604:1	TEF	TEF, PAR bZIP transcription factor
ENSRNOT00000005325	67.5227	0.770091	2.40364	3.60755	1.85102	0.0162328	0.0924275	Up	1.31746e-12	6.53582e-07	1.03893	2.4905	3.94922	4.15591	ENSRNOG00000004000.7	10:67476007:67478848:-1	TEFM	transcription elongation factor, mitochondrial
ENSRNOT00000056937	1147.66	0.267904	4.42149	2.2729	1.18454	9.80238e-06	0.000219711	Up	6.41743	8.25093	6.59761	16.9359	27.1654	12.2995	ENSRNOG00000010240.6	8:92937739:92942076:-1	TENT5A	terminal nucleotidyltransferase 5A
ENSRNOT00000015015	145.415	0.48269	2.17415	2.06973	1.04944	0.0296939	0.14188	Up	0.810173	1.16434	1.66946	1.97636	5.07383	2.29229	ENSRNOG00000011241.7	8:104106740:104176446:1	TFDP2	transcription factor Dp-2
ENSRNOT00000057441	4537.01	0.1894	9.46905	3.4664	1.79344	2.82412e-21	6.55543e-19	Up	20.0017	11.5787	12.1611	75.0006	46.7045	45.914	ENSRNOG00000016182.7	4:117962319:118046344:1	TGFA	transforming growth factor alpha
ENSRNOT00000002867	1484.02	0.32975	11.8776	15.1016	3.91663	1.54767e-32	9.71305e-30	Up	1.32915	0.66161	0.707069	16.9996	20.5403	12.4661	ENSRNOG00000002093.4	14:3506339:3682545:1	TGFBR3	transforming growth factor beta receptor 3
ENSRNOT00000007773	22.6917	0.744707	2.31285	3.29984	1.7224	0.0207307	0.110745	Up	0.191373	0.0861465	0.0591872	0.388286	1.11654	1.25444	ENSRNOG00000005929.6	7:115956276:115959453:1	THEM6	thioesterase superfamily member 6
ENSRNOT00000008698	211.053	0.465552	2.40198	2.17083	1.11825	0.0163065	0.0927539	Up	2.79964	2.43499	1.54567	3.94292	7.02637	6.61768	ENSRNOG00000006508.6	4:98976550:98995590:-1	THNSL2	threonine synthase-like 2
ENSRNOT00000081297	15.4135	0.773777	2.35098	3.52869	1.81913	0.0187242	0.102448	Up	0.000570687	0.0470521	1.87035e-19	0.246593	0.994769	1.18512e-07	ENSRNOG00000012108.7	16:74681991:74700815:-1	THSD1	thrombospondin type 1 domain containing 1
ENSRNOT00000014533	344.385	0.382873	4.11911	2.98368	1.57709	3.80343e-05	0.000705905	Up	5.9867	2.11039	2.15171	14.6717	7.60328	11.2678	ENSRNOG00000010941.6	2:232128235:232137422:1	TIFA	TRAF-interacting protein with forkhead-associated domain
ENSRNOT00000010748	181.119	0.636989	10.8861	122.305	6.93434	1.34236e-27	5.41578e-25	Up	0	0	0	8.97414	10.632	3.55522	ENSRNOG00000007955.3	4:147156948:147163467:-1	TIMP4	TIMP metallopeptidase inhibitor 4
ENSRNOT00000056393	41.0888	0.760844	4.84799	12.8935	3.68857	1.24716e-06	3.63141e-05	Up	2.32988e-12	1.11882e-07	2.28917e-15	6.84297e-12	10.1195	4.42941	ENSRNOG00000011614.8	4:148045449:148048726:-1	TMCC1	transmembrane and coiled-coil domain family 1
ENSRNOT00000066231	120.277	0.747796	4.43869	9.98136	3.31924	9.05071e-06	0.000204486	Up	0	0.0054328	0.0989824	1.86195	5.40026	0.778967	ENSRNOG00000016623.6	9:55384100:55673704:-1	TMEFF2	transmembrane protein with EGF-like and two follistatin-like domains 2
ENSRNOT00000029845	184.274	0.544295	2.63475	2.7021	1.43408	0.00841993	0.0573456	Up	2.15145	2.89811	1.16671	8.67188	3.91398	9.19133	ENSRNOG00000026965.6	4:62380914:62391912:1	TMEM140	transmembrane protein 140
ENSRNOT00000005310	287.936	0.429435	3.35742	2.71658	1.44179	0.000786725	0.00877324	Up	3.13081	1.67076	3.07889	6.18318	9.76256	9.41833	ENSRNOG00000003985.5	7:58316584:58343137:-1	TMEM19	transmembrane protein 19
ENSRNOT00000031243	68.6436	0.565322	2.70132	2.88209	1.52712	0.00690641	0.0495257	Up	0.327464	0.401359	0.219391	1.55776	0.870837	1.19999	ENSRNOG00000021517.5	19:44137423:44158621:-1	TMEM231	transmembrane protein 231
ENSRNOT00000035123	50.8758	0.74014	2.64139	3.87715	1.955	0.00825673	0.056461	Up	0.264578	0.0210754	0.0890832	0.386742	0.186688	4.06944	ENSRNOG00000025476.5	1:242572533:242577817:1	TMEM252	transmembrane protein 252
ENSRNOT00000091507	48.1333	0.746704	3.00232	4.73001	2.24184	0.0026793	0.0237452	Up	5.01752e-05	0.356433	0.000252347	0.335284	2.90793	0.701167	ENSRNOG00000056462.1	4:129529009:129544429:-1	TMF1	TATA element modulatory factor 1
ENSRNOT00000064320	2889.55	0.392923	4.10114	3.05556	1.61144	4.11111e-05	0.000751486	Up	23.3746	9.23783	10.2526	51.0424	77.2392	28.0963	ENSRNOG00000001854.6	4:182625386:182844291:-1	TMTC1	transmembrane and tetratricopeptide repeat containing 1
ENSRNOT00000074583	424.269	0.701112	2.121	2.80317	1.48706	0.0339216	0.154975	Up	1.18242	4.78298	0.5111	16.1543	1.41262	12.1267	ENSRNOG00000049517.1	1:14402913:14412807:-1	TNFAIP3	TNF alpha induced protein 3
ENSRNOT00000011344	6142.29	0.546236	2.22002	2.31764	1.21266	0.0264172	0.131736	Up	7.76875	59.8298	54.6818	148.968	85.1235	88.8179	ENSRNOG00000008336.6	7:93798545:93826665:-1	TNFRSF11B	TNF receptor superfamily member 11B
ENSRNOT00000022478	412.032	0.397287	4.29169	3.26036	1.70503	1.77317e-05	0.000360701	Up	3.26598	1.51503	1.45295	8.29085	5.67261	9.44855	ENSRNOG00000016575.7	5:163136390:163167299:-1	TNFRSF1B	TNF receptor superfamily member 1B
ENSRNOT00000071515	42.7855	0.612572	2.06349	2.40167	1.26404	0.039066	0.171008	Up	0.984186	0.156889	0.446415	2.82597	0.43092	1.91492	ENSRNOG00000045595.1	9:9909948:9912276:-1	TNFSF9	TNF superfamily member 9
ENSRNOT00000018477	150.032	0.400737	3.43527	2.59663	1.37664	0.000591953	0.00706383	Up	2.11529	1.6164	1.13517	5.93055	5.41712	3.51071	ENSRNOG00000013805.6	14:81488008:81504686:1	TNIP2	TNFAIP3 interacting protein 2
ENSRNOT00000033975	1290.16	0.304804	5.63535	3.28907	1.71768	1.74699e-08	7.66911e-07	Up	1.48281	1.17235	0.426496	4.60544	6.81625	1.22426	ENSRNOG00000024907.6	7:121930638:122147934:1	TNRC6B	trinucleotide repeat containing 6B
ENSRNOT00000035277	14119.8	0.210112	9.73164	4.12597	2.04473	2.21005e-22	5.94432e-20	Up	22.4616	33.9275	31.4704	131.128	134.676	133.951	ENSRNOG00000014182.6	9:81194119:81400987:-1	TNS1	tensin 1
ENSRNOT00000071998	501.886	0.330589	3.22847	2.0955	1.06729	0.00124456	0.0128279	Up	3.49863	5.72086	3.84912	9.60782	17.6204	5.82501	ENSRNOG00000050500.2	7:123079537:123088279:-1	TOB2	transducer of ERBB2, 2
ENSRNOT00000083093	555.528	0.280716	4.45447	2.37914	1.25044	8.40994e-06	0.000192837	Up	6.20052	5.50661	5.15785	14.8795	17.9268	12.5946	ENSRNOG00000003590.7	10:46602231:46720907:-1	TOM1L2	target of myb1 like 2 membrane trafficking protein
ENSRNOT00000040808	2919.32	0.370534	3.14239	2.24134	1.16436	0.00167574	0.0163756	Up	34.5155	36.0314	24.0321	126.208	43.883	86.4835	ENSRNOG00000018184.8	8:72814740:72841496:-1	TPM1	tropomyosin 1
ENSRNOT00000026106	73.8911	0.538267	2.60295	2.641	1.40108	0.00924246	0.0614412	Up	0.260029	0.365063	0.0836392	1.34811	1.02811	0.19058	ENSRNOG00000019262.6	8:130009573:130106382:1	TRAK1	trafficking kinesin protein 1
ENSRNOT00000005774	1584.61	0.392302	3.69358	2.73018	1.449	0.000221123	0.00312894	Up	9.92257	8.60167	8.49291	21.7916	60.3613	17.3432	ENSRNOG00000004110.7	6:41016730:41039437:-1	TRIB2	tribbles pseudokinase 2
ENSRNOT00000036951	1099.61	0.464114	2.57304	2.28815	1.19418	0.0100809	0.0654629	Up	11.2581	1.80745	1.89338	12.7167	7.53161	11.3264	ENSRNOG00000026941.2	4:83967696:83972540:-1	TRIL	TLR4 interactor with leucine-rich repeats
ENSRNOT00000055674	505.548	0.293112	3.71626	2.12768	1.08928	0.000202194	0.00290846	Up	3.12218	4.64893	5.24454	9.39941	11.2888	9.82721	ENSRNOG00000002341.7	10:76343847:76362145:1	TRIM25	tripartite motif-containing 25
ENSRNOT00000077074	54.0299	0.600492	2.32041	2.62695	1.39339	0.0203186	0.109371	Up	0.304302	0.543448	0.910595	1.02648	3.55931	1.87074	ENSRNOG00000055433.1	2:188549080:188553289:-1	TRIM46	tripartite motif-containing 46
ENSRNOT00000093245	1312.73	0.615272	2.29482	2.66094	1.41194	0.0217436	0.114787	Up	2.65935	7.75188	0.246157	15.142	8.0605	8.31529	ENSRNOG00000016963.8	9:92308121:92435365:-1	TRIP12	thyroid hormone receptor interactor 12
ENSRNOT00000044028	49.9824	0.773648	2.3387	3.5048	1.80933	0.0193509	0.105123	Up	0	0.136073	0.0578157	0.128023	3.24776	0.00909618	ENSRNOG00000011133.6	2:143475323:143604972:1	TRPC4	transient receptor potential cation channel, subfamily C, member 4
ENSRNOT00000018521	463.161	0.601478	8.04681	28.6404	4.83998	8.49818e-16	1.1613e-13	Up	0.0955327	0.0457893	0.016583	1.55261	11.7916	2.11383	ENSRNOG00000027770.5	1:240355149:240757583:1	TRPM3	transient receptor potential cation channel, subfamily M, member 3
ENSRNOT00000085118	15690.3	0.361655	10.8489	15.1744	3.92357	2.01762e-27	7.95084e-25	Up	44.8467	18.2178	24.7353	458.28	633.586	550.989	ENSRNOG00000056135.1	X:111884295:111887906:-1	TSC22D3	TSC22 domain family, member 3
ENSRNOT00000073788	106.438	0.617705	4.75359	7.65457	2.93632	1.99832e-06	5.47923e-05	Up	0.323418	0.124949	0.059124	1.67743	3.17581	2.10499	ENSRNOG00000048433.1	3:166743544:166746597:1	TSHZ2	teashirt zinc finger family member 2
ENSRNOT00000041709	12.7764	0.759768	2.15433	3.10974	1.63679	0.0312141	0.146475	Up	0.117557	0.0340823	0.0159318	0.887156	0.482269	0.140463	ENSRNOG00000018122.7	17:10356996:10364570:-1	TSPAN17	tetraspanin 17
ENSRNOT00000021582	227.403	0.417436	4.096	3.2712	1.70982	4.20348e-05	0.000765893	Up	0.672298	0.96163	0.628108	1.80646	5.9367	2.16359	ENSRNOG00000015916.7	7:126711467:126735007:1	TTC38	tetratricopeptide repeat domain 38
ENSRNOT00000028793	7124.63	0.249192	9.79986	5.43411	2.44204	1.12746e-22	3.18413e-20	Up	17.4035	30.6084	29.697	153.199	147.658	167.825	ENSRNOG00000021201.7	2:198683159:198686974:1	TXNIP	thioredoxin interacting protein
ENSRNOT00000002593	18.0712	0.768314	3.46909	6.34381	2.66535	0.000522226	0.00641706	Up	0.020915	0.021734	0.00176678	0.77711	0.306571	0.825582	ENSRNOG00000001890.7	11:86667997:86716063:-1	TXNRD2	thioredoxin reductase 2
ENSRNOT00000092752	28.1291	0.753817	2.32784	3.37471	1.75476	0.0199208	0.107674	Up	1.60685e-13	4.45504e-14	5.91109e-10	1.70193e-07	5.22575	4.44856e-12	ENSRNOG00000019933.7	2:187915752:187924872:1	UBQLN4	ubiquilin 4
ENSRNOT00000064283	15.8996	0.742142	2.16817	3.0506	1.60909	0.0301457	0.143368	Up	0.0317875	0.0530109	0.00858356	0.241391	0.360743	0.0335682	ENSRNOG00000020937.8	10:90250275:90265017:-1	UBTF	upstream binding transcription factor
ENSRNOT00000015792	118.237	0.432574	2.31586	2.00247	1.00178	0.0205659	0.110073	Up	1.1765	1.8855	0.753321	2.67013	5.01382	1.54391	ENSRNOG00000011467.7	3:11271885:11277757:-1	UCK1	uridine-cytidine kinase 1
ENSRNOT00000072733	273.24	0.342734	4.82208	3.14419	1.65269	1.42067e-06	4.07332e-05	Up	0.760166	0.782186	0.171248	3.41992	2.52714	0.563904	ENSRNOG00000050317.2	7:30408519:30455783:1	UHRF1BP1L	UHRF1 binding protein 1-like
ENSRNOT00000076874	671.831	0.278664	5.64199	2.97361	1.57222	1.681e-08	7.39857e-07	Up	4.53705	2.25333	2.5843	13.3024	9.56239	8.0191	ENSRNOG00000012184.8	14:85957729:85982794:-1	URGCP	upregulator of cell proliferation
ENSRNOT00000066581	772.391	0.275043	4.92484	2.55717	1.35455	8.4428e-07	2.5547e-05	Up	1.54231	2.73575	2.71323	5.90732	7.6225	6.09533	ENSRNOG00000014660.5	2:227098795:227160379:-1	USP53	ubiquitin specific peptidase 53
ENSRNOT00000083467	23.5769	0.710616	1.98135	2.65366	1.40798	0.0475516	0.195005	Up	0.0366873	0.0549209	0.0243693	0.1275	0.45293	0.0565806	ENSRNOG00000027012.6	15:4091754:4190366:1	USP54	ubiquitin specific peptidase 54
ENSRNOT00000057295	250.129	0.399149	2.8409	2.19457	1.13394	0.0044987	0.036094	Up	2.13694	3.03195	1.33222	8.56048	7.0479	2.17075	ENSRNOG00000006989.7	10:55675575:55679450:1	VAMP2	vesicle-associated membrane protein 2
ENSRNOT00000063821	1876.02	0.267355	4.72833	2.40184	1.26414	2.26375e-06	6.11792e-05	Up	14.0337	7.34701	8.06175	44.474	14.2233	25.0027	ENSRNOG00000029212.6	2:18490102:18565842:-1	VCAN	versican
ENSRNOT00000082429	70.5391	0.551151	1.96454	2.11808	1.08276	0.0494674	0.200054	Up	0.582069	0.251965	0.0585779	1.68685	0.477924	0.233504	ENSRNOG00000054420.1	7:139342063:139394166:-1	VDR	vitamin D receptor
ENSRNOT00000024897	1182.4	0.315585	4.03804	2.41889	1.27434	5.38992e-05	0.000949399	Up	7.60214	6.91778	7.6601	29.1727	11.9664	22.9553	ENSRNOG00000018338.7	5:173216741:173222440:-1	VWA1	von Willebrand factor A domain containing 1
ENSRNOT00000027118	231.901	0.367372	5.44347	3.99939	1.99978	5.22513e-08	2.0981e-06	Up	0.922216	0.981622	0.226474	5.31222	4.812	0.827482	ENSRNOG00000020020.6	1:266358728:266415296:1	WBP1L	WW domain binding protein 1-like
ENSRNOT00000005059	260.204	0.343257	4.72131	3.07507	1.62062	2.34336e-06	6.31291e-05	Up	0.856897	0.884776	0.163969	3.48359	3.22779	0.493113	ENSRNOG00000003723.5	13:99493120:99531959:-1	WDR26	WD repeat domain 26
ENSRNOT00000029503	230.217	0.415599	5.27761	4.57373	2.19337	1.30879e-07	4.76934e-06	Up	1.20035	1.15242	1.28636	4.78496	10.4293	6.40156	ENSRNOG00000027276.6	5:15747614:16140896:-1	XKR4	XK related 4
ENSRNOT00000026755	1246.76	0.336108	3.41327	2.21488	1.14723	0.000641874	0.00753882	Up	35.8073	21.678	21.3991	58.1052	87.5021	52.65	ENSRNOG00000019721.5	1:198210525:198213816:1	YPEL3	yippee-like 3
ENSRNOT00000087598	1686.08	0.304741	4.45743	2.56394	1.35836	8.29479e-06	0.000190713	Up	7.23493	9.15592	6.42091	13.8841	36.0468	20.3227	ENSRNOG00000061862.1	2:94692939:94730978:-1	ZBTB10	zinc finger and BTB domain containing 10
ENSRNOT00000045356	2196.23	0.333475	23.1448	210.577	7.7182	1.64189e-118	2.78219e-114	Up	0.099025	0.281859	0.192227	39.3391	103.081	39.5108	ENSRNOG00000029980.3	8:52985313:53146953:-1	ZBTB16	zinc finger and BTB domain containing 16
ENSRNOT00000081443	1858.08	0.249817	4.49821	2.17909	1.12373	6.85272e-06	0.000161952	Up	6.92995	6.25449	5.98612	13.406	17.5402	15.7078	ENSRNOG00000056716.2	11:62014925:62451184:-1	ZBTB20	zinc finger and BTB domain containing 20
ENSRNOT00000007539	653.504	0.31334	3.2373	2.02003	1.01437	0.00120667	0.0125288	Up	5.36755	5.41584	4.30919	9.71239	17.7662	8.38577	ENSRNOG00000005578.7	8:32165810:32217476:1	ZBTB44	zinc finger and BTB domain containing 44
ENSRNOT00000003870	88.6479	0.497478	2.21175	2.14399	1.1003	0.0269838	0.133735	Up	0.522928	0.277311	0.409625	1.04874	0.706657	1.39211	ENSRNOG00000002882.8	13:25966428:26013338:1	ZCCHC2	zinc finger CCHC-type containing 2
ENSRNOT00000090129	5811.55	0.43399	3.6446	2.99327	1.58172	0.000267805	0.00366555	Up	25.7294	90.0636	40.3792	222.776	128.307	166.623	ENSRNOG00000058388.2	1:85380088:85382569:1	ZFP36	zinc finger protein 36
ENSRNOT00000006725	7063.17	0.253756	4.48888	2.20241	1.13908	7.15971e-06	0.000168268	Up	26.0204	53.2034	45.3093	94.4092	106.798	92.9832	ENSRNOG00000005067.5	6:7417425:7421456:-1	ZFP36L2	zinc finger protein 36, C3H type-like 2
ENSRNOT00000045473	55.7704	0.582768	2.05925	2.2975	1.20006	0.0394702	0.172067	Up	0.316018	0.342061	0.828833	1.30633	1.33899	1.50127	ENSRNOG00000032447.5	7:139899775:139907640:-1	ZFP641	zinc finger protein 641
ENSRNOT00000032588	947.874	0.367047	5.24598	3.79874	1.92552	1.55453e-07	5.55728e-06	Up	3.18583	3.01565	3.3429	10.5923	25.7251	10.5633	ENSRNOG00000027988.5	3:156764751:156777999:-1	ZHX3	zinc fingers and homeoboxes 3
ENSRNOT00000014004	1719.98	0.272276	3.781	2.04128	1.02948	0.0001562	0.00233817	Up	3.45436	6.25492	4.62018	9.30058	17.7687	7.01506	ENSRNOG00000010488.7	16:1749191:1954614:1	ZMIZ1	zinc finger, MIZ-type containing 1
ENSRNOT00000077428	55.0814	0.774717	1.98937	2.91036	1.5412	0.0466604	0.192422	Up	0.0094675	0.371834	0.0336319	1.25332	2.70664	1.34582e-06	ENSRNOG00000054513.1	14:86652365:86661441:1	ZMIZ2	zinc finger, MIZ-type containing 2
ENSRNOT00000055127	655.152	0.257338	4.6853	2.3065	1.20571	2.79546e-06	7.38986e-05	Up	2.12555	1.56193	1.92861	5.25069	3.93764	5.28658	ENSRNOG00000008194.8	3:163787117:163814799:-1	ZNFX1	zinc finger, NFX1-type containing 1
ENSRNOT00000072271	1491.9	0.272385	4.76337	2.45798	1.29747	1.90382e-06	5.26268e-05	Up	6.87104	4.15554	3.63035	14.328	14.2899	10.7629	ENSRNOG00000049057.1	4:85009350:85090914:1	ZNRF2	zinc and ring finger 2
ENSRNOT00000064292	395.358	0.366635	2.74796	2.01042	1.0075	0.0059968	0.0447056	Up	5.67652	1.94071	3.1703	9.21789	6.87229	7.03991	ENSRNOG00000014528.7	2:38979868:39007976:-1	ZSWIM6	zinc finger, SWIM-type containing 6
