# Supplementary material for: Comprehensive analysis of lncRNA-miRNA-mRNA networks during osteogenic differentiation of bone marrow mesenchymal stem cells
Source: BMC Genomics. 2022 Jun 7;23:425. doi: 10.1186/s12864-022-08646-x (PMC9172120; doi:10.1186/s12864-022-08646-x)
Supplement: Supplementary file 2 — Additional file 2. [file 12864_2022_8646_MOESM2_ESM.xlsx]

## Sheet: GO data
Category	Term	Count	%	﹣log10 Pvalue	PValue	Genes	List Total	Pop Hits	Pop Total	Fold Enrichment	Bonferroni	Benjamini	FDR
GOTERM_BP_DIRECT	GO:0045944~positive regulation of transcription from RNA polymerase II promoter	74	11.4907	9.46713	3.41094e-10	ACVRL1, CSRNP1, GSK3B, PID1, CCNT2, CITED2, ARID4A, ARRB1, ETS1, FGF2, BACH1, ETS2, RPS6KA3, FLCN, MED14, DBP, ZMIZ1, SIN3A, ZMIZ2, NAMPT, JAK2, JUNB, SOX5, MEF2A, MYOCD, MEF2C, DDX58, SLC11A1, EBF1, MITF, ETV1, CYS1, ASH1L, RGMA, PLSCR1, TBL1XR1, IRF1, IRF7, PGR, RBCK1, PPARA, NFAT5, RNASEL, CEBPB, CEBPD, EPAS1, PLAG1, SATB2, PIK3R1, ADRB2, ACVR1B, FOXO3, FOXO1, ARNTL2, CAMTA1, STAT6, PPARGC1A, …	579	1024	17535	2.18856	1.08263e-06	1.08263e-06	1.06558e-06
GOTERM_BP_DIRECT	GO:0045893~positive regulation of transcription, DNA-templated	49	7.6087	8.55563	2.78209e-09	ACVRL1, CDKN1C, CITED2, ETS1, FGF2, ETS2, MED14, FGF7, MEF2A, MYOCD, MEF2C, FBXW11, EBF1, DYRK1B, MITF, ETV1, ASPH, TBL1XR1, IRF1, IRF7, PGR, PPARA, KMT2E, CEBPB, FOXO3, FOXO1, ARNTL2, PRDM16, TASP1, PCBD1, PPARGC1A, FZD1, BRPF1, FZD4, FOXF1, EGF, ZBTB16, PTCH1, NR2F2, NR1D1, TBX3, HIPK2, NR4A2, NFKBIA, BMP2, NR4A3, ID2, SNAI1, FGF10	579	571	17535	2.59889	8.83031e-06	4.41517e-06	4.34562e-06
GOTERM_BP_DIRECT	GO:0000122~negative regulation of transcription from RNA polymerase II promoter	54	8.38509	6.91662	1.21167e-07	CDKN1C, BTG2, CITED2, OTUD7B, ZBTB20, BACH1, ETS2, ELK4, FLCN, ZFP36, EDNRB, CCND1, SIN3A, JUNB, MEF2A, MYOCD, MEF2C, ZHX3, MSX2, TSC22D3, PAWR, MITF, TBL1XR1, TXNIP, PPARA, KANK2, EPAS1, SATB2, TSHZ2, FOXO3, FOXO1, PRDM16, STAT6, CBX7, VDR, FOXF1, ZBTB16, PTCH1, ZBTB10, NR2F2, NR1D1, TBX3, TBX2, HIPK2, NR4A2, BMP2, NR4A3, LEP, ID2, SNAI1, CREBRF, ID4, MXD1, EZH1	579	746	17535	2.19221	0.000384511	0.000128195	0.000126175
GOTERM_BP_DIRECT	GO:0008284~positive regulation of cell proliferation	40	6.21118	6.14308	7.19318e-07	CSF1R, PTGFR, CALCRL, CSF1, TGFA, ADM, ADRB2, ETS1, FGF2, GNAI2, FGF7, EDNRB, GRK5, CCND1, ERBB2, JAK2, PDGFRA, MYOCD, EGF, SPHK1, LIFR, GAB2, HIPK1, TBX3, PBX1, TBX2, HIPK2, EREG, TGFBR3, ACER2, LEP, ID2, MAB21L2, ID4, GAS1, PGR, CD47, IL6ST, FGF10, BCL2L1	579	503	17535	2.40835	0.00228051	0.000570779	0.000561787
GOTERM_BP_DIRECT	GO:0035556~intracellular signal transduction	33	5.12422	5.87312	1.3393e-06	GSK3B, CBLB, NOD1, KALRN, GNAI2, ADCY5, PREX2, SOCS2, NRBP2, AKAP13, RPS6KA3, ZFP36, MKNK1, JAK2, PAK3, MPDZ, TNS1, ARHGEF12, EGF, CDC42BPG, IRAK3, GAB2, DCLK1, NET1, TGFBR3, SNRK, SPSB1, RASA3, LEP, SPATA13, SGK1, PLCB2, DGKH	579	381	17535	2.62311	0.00424191	0.000850186	0.000836793
GOTERM_BP_DIRECT	GO:0010628~positive regulation of gene expression	31	4.81366	5.21318	6.12091e-06	NFAT5, PTGFR, GSK3B, PID1, CSF1, PLAG1, CITED2, HFE, PIK3R1, ACVR1B, LRRC32, FGF2, RIMS1, CYP26B1, C1QTNF1, ERBB2, ITGB8, LGALS9, IL33, MEF2C, DDX58, ITGA3, VDR, SLC11A1, PAWR, MITF, ANK2, PLSCR1, BMP2, ID2, ID4	579	371	17535	2.53055	0.0192403	0.00323796	0.00318695
GOTERM_BP_DIRECT	GO:0030511~positive regulation of transforming growth factor beta receptor signaling pathway	8	1.24224	5.06272	8.65523e-06	TGFBR3, CDKN1C, FLCN, MYOCD, CITED2, ITGA8, NPNT, HIPK2	579	24	17535	10.095	0.0270979	0.00392453	0.0038627
GOTERM_BP_DIRECT	GO:0032355~response to estradiol	21	3.26087	4.94105	1.14538e-05	PDGFRA, PTGFR, GSK3B, NQO1, ADCYAP1R1, VDR, PTCH1, PAWR, NR2F2, PIK3R1, ETS1, CXCL2, GHR, SOCS2, SCP2, CCND1, LEP, TXNIP, DRD1, ABCB1A, FGF10	579	201	17535	3.1641	0.0357016	0.00454429	0.0044727
GOTERM_BP_DIRECT	GO:0042060~wound healing	16	2.48447	4.76179	1.73067e-05	PDGFRA, MACF1, MSX2, SLC11A1, TPM1, F13A1, TGFA, NBEAL2, ADRB2, FGF2, CXCL2, FGF7, ERBB2, PPARA, FGF10, MAP3K5	579	126	17535	3.84571	0.0534505	0.0061035	0.00600735
GOTERM_BP_DIRECT	GO:0001701~in utero embryonic development	25	3.88199	4.69251	2.02999e-05	ACVRL1, CITED2, ACVR1B, ADD1, FLCN, EPB41L5, BCL2L11, C6, ZMIZ1, SIN3A, JUNB, SOX5, PDGFRA, ANGPT1, FOXF1, KIDINS220, PTCH1, TPM1, NR2F2, TBX3, TMEM231, EPN2, TGFBR3, BMP2, BCL2L1	579	280	17535	2.70402	0.0624007	0.00633735	0.00623752
GOTERM_BP_DIRECT	GO:0043065~positive regulation of apoptotic process	28	4.34783	4.65831	2.19631e-05	GSK3B, STEAP3, ADM, ADRB2, FOXO3, FOXO1, FLCN, RASSF2, BCL2L11, C6, SCP2, APBB2, JAK2, MAP3K5, DFFA, ACE, MSX2, ZBTB16, OSGIN1, PAWR, SEPT4, NET1, PLSCR1, BMP2, TXNIP, NOX4, RBCK1, BCL2L1	579	338	17535	2.50881	0.0673373	0.00633735	0.00623752
GOTERM_BP_DIRECT	GO:0010629~negative regulation of gene expression	21	3.26087	4.60067	2.50799e-05	ACVRL1, CCR1, CDKN1A, MEF2C, ACE, TMF1, PLAG1, MAX, CITED2, PAWR, ZBTB20, ACVR1B, TGFBR3, FLCN, BMP2, ID2, MYADM, ITGB8, FLOT2, PGR, LGALS9	579	212	17535	2.99993	0.0765186	0.00663364	0.00652914
GOTERM_BP_DIRECT	GO:0030335~positive regulation of cell migration	20	3.10559	4.29589	5.05951e-05	CCR1, SEMA5A, CD274, CSF1R, PDGFRA, CSF1, SEMA3D, FOXF1, SPHK1, PIK3R1, SSH2, ETS1, MYLK, FAM83H, CPEB1, BMP2, SNAI1, MYADM, DRD1, JAK2	579	205	17535	2.95463	0.148361	0.012353	0.0121584
GOTERM_BP_DIRECT	GO:0045669~positive regulation of osteoblast differentiation	11	1.70807	4.25126	5.60714e-05	GDF10, CEBPB, BMP2, MEF2C, ZHX3, MSX2, CEBPD, ID4, IL6ST, NPNT, FGF2	579	66	17535	5.0475	0.163037	0.0127122	0.0125119
GOTERM_BP_DIRECT	GO:0045444~fat cell differentiation	12	1.86335	4.11808	7.61942e-05	GDF10, NR4A2, GSK3B, RNASEL, CEBPB, PID1, NR4A3, GRK5, CCND1, CEBPD, ID4, PSMB8	579	82	17535	4.43195	0.214826	0.015115	0.0148769
GOTERM_BP_DIRECT	GO:0060021~palate development	12	1.86335	4.11808	7.61942e-05	TGFBR3, PDGFRA, CSRNP1, MEF2C, ASPH, SATB2, PRDM16, SNAI1, GAS1, TBX3, DHRS3, TBX2	579	82	17535	4.43195	0.214826	0.015115	0.0148769
GOTERM_BP_DIRECT	GO:0030198~extracellular matrix organization	13	2.01863	4.08914	8.1444e-05	CSGALNACT1, PDGFRA, FOXF1, NRXN1, TNFRSF11B, NPNT, SMOC2, IBSP, CRISPLD2, ADAMTSL2, ITGA8, VWA1, APBB2	579	97	17535	4.05881	0.227802	0.0152061	0.0149665
GOTERM_BP_DIRECT	GO:0001666~response to hypoxia	23	3.57143	4.02875	9.35948e-05	ACVRL1, MYOCD, ACE, ANGPT1, EPAS1, CITED2, ITPR1, ITPR2, ADM, ECE1, ADRB2, ETS1, NR4A2, TGFBR3, HSD11B2, BMP2, LEP, ADORA1, NOX4, ABCB1A, PPARA, PPARGC1A, BCL2L1	579	270	17535	2.57983	0.257018	0.0165039	0.0162439
GOTERM_BP_DIRECT	GO:0050728~negative regulation of inflammatory response	12	1.86335	3.97385	0.000106206	ZFP36, CALCRL, NOV, FOXF1, ADORA1, TNFAIP3, ADRB2, LGALS9, ASH1L, PPARA, TNFRSF1B, ETS1	579	85	17535	4.27553	0.286174	0.017742	0.0174625
GOTERM_BP_DIRECT	GO:0008285~negative regulation of cell proliferation	28	4.34783	3.90521	0.000124392	ACVRL1, KANK2, CSF1R, CDKN1A, BTG2, ADM, TOB2, NDRG1, FGF2, SCP2, NACC2, ADORA1, JAK2, MYOCD, MSX2, VDR, ZBTB16, PTCH1, ITGA1, EREG, CPEB1, BMP2, ASPH, DLC1, IRF1, NOX4, SPRY1, FGF10	579	374	17535	2.26732	0.326216	0.0182277	0.0179406
GOTERM_CC_DIRECT	GO:0005737~cytoplasm	233	36.1801	8.03718	9.17953e-09	PID1, CBLB, BACH1, MYLK, ELK4, RPS6KA3, MT2A, HERC3, RASSF2, SCP2, ANPEP, NAMPT, DHX58, DZIP1L, TRIM25, CPNE2, LGALS9, GLUL, PDK2, MEF2A, EPHA4, MEF2C, OXSM, ANK2, ARC, CARHSP1, PSME3, HECW2, SPATA13, TXNIP, HECA, PTGFR, MACF1, ADCYAP1R1, EPAS1, MGST2, NEDD4L, PIK3R1, HSD11B2, EPB41L5, EPB41L1, PNPO, PPARGC1A, SPTBN1, ACE, DTNA, NR1D1, PARP14, A1CF, PBX1, ABTB2, ABTB1, CPEB1, EHD3, ID2, ID4, SNAI…	599	5227	18520	1.37822	4.04816e-06	4.04817e-06	3.89212e-06
GOTERM_CC_DIRECT	GO:0014069~postsynaptic density	25	3.88199	6.06377	8.63436e-07	MACF1, GSK3B, NLGN1, ITPR1, ARRB1, KALRN, ADD1, EPS8, RIMS1, EEF2K, EPB41L1, ADORA1, SYNPO, MPDZ, SPTBN1, EPHA4, PTCH1, SORBS2, ANK2, BAIAP2, DCLK1, CNKSR2, CPEB1, ARC, ITGA8	599	238	18520	3.24771	0.000380703	0.000190388	0.000183048
GOTERM_CC_DIRECT	GO:0045121~membrane raft	23	3.57143	4.25174	5.60091e-05	STX12, GSK3B, ANGPT1, TRPC4, ITGA1, ITPR1, CBLB, ANK2, CYS1, SLC2A4, SORBS1, TNFRSF1B, GNAI1, GNAI2, ADCY5, PLSCR1, EDNRB, DLC1, ERBB2, MYADM, FLOT2, STAT6, JAK2	599	266	18520	2.67338	0.0243982	0.00823334	0.00791596
GOTERM_CC_DIRECT	GO:0016020~membrane	101	15.6832	3.62194	0.000238814	SEMA5A, CHRM2, CISD2, RIMS1, EDNRB, CCND1, IBSP, SCP2, NIPAL1, ENPP4, AGFG2, PDGFRA, RALBP1, CPT1A, ECH1, CYS1, PCDHA12, NPNT, GEM, PLA2G15, PSME3, HHIPL1, HECA, IL6ST, FKBP5, MACF1, CSF1R, PIK3R4, ITPR1, ITPR2, ADRB2, PIK3R1, FOXO3, CYB5R1, PCDHA4, DRD1, SPTBN1, NUS1, OSBPL5, RASL10B, SLC33A1, NBEAL2, HSPA2, PARP14, TMEM231, CPEB1, XKR4, TMEM19, CDS2, GSK3B, SYNM, ECE1, SLC2A4, BICD1, HK2, SMPD3…	599	2201	18520	1.41878	0.099972	0.0263292	0.0253143
GOTERM_CC_DIRECT	GO:0043235~receptor complex	14	2.17391	3.45697	0.000349162	ADCYAP1R1, GPR37, EGF, VDR, ITGA3, ITPR2, LIFR, ADRB2, ACVR1B, TGFBR3, GHR, ERBB2, TAOK2, RAMP1	599	132	18520	3.2792	0.142734	0.0266044	0.0255788
GOTERM_CC_DIRECT	GO:0001725~stress fiber	10	1.5528	3.44133	0.000361964	PSTPIP1, NEBL, DLC1, TPM1, NOX4, MYH11, SORBS1, SYNPO, FERMT2, MYLK	599	69	18520	4.4809	0.147562	0.0266044	0.0255788
GOTERM_CC_DIRECT	GO:0005654~nucleoplasm	82	12.7329	3.27236	0.000534116	PID1, HSPB8, HSPB7, ZBTB20, CBLB, ARRB1, ETS1, ETS2, ELK4, MFSD8, CCND1, SCP2, ZMIZ1, SIN3A, ZMIZ2, ENC1, NAMPT, TRIM25, ZFP641, JUNB, PDK2, DUSP4, MEF2A, MEF2C, ZHX3, DTX3L, SFMBT1, ASH1L, SEPT4, EPN2, ITPKC, ARL4A, RNF169, PEAK1, ACOX1, PSME3, SPATA13, IRF7, SGK1, FKBP5, KMT2E, NFAT5, CEBPB, SMARCD2, PFKFB3, WDR26, HPGD, MAX, SATB2, CSTF2, PDHB, FOXO3, CDKN2AIP, ADD1, GNAI2, MKNK1, DNAJB4, PNPO…	599	1744	18520	1.45372	0.20991	0.0336493	0.0323522
GOTERM_CC_DIRECT	GO:0009986~cell surface	36	5.59006	3.08968	0.000813427	ACVRL1, ROBO2, CD274, CSF1R, NLGN1, ADCYAP1R1, NRXN1, TGFA, SLC2A4, ACVR1B, THSD1, GHR, ADAMTS15, ITGB8, ABCB1A, AOC3, FZD1, PDGFRA, EPHA4, TRPC4, ITGA3, FZD4, SLC11A1, ITGA1, HSPA2, RGMA, SULF2, TGFBR3, VCAN, BCAM, BMP2, ADAM15, ITGA8, ITGA7, RAMP1, FGF10	599	612	18520	1.81872	0.301533	0.0448402	0.0431116
GOTERM_CC_DIRECT	GO:0043197~dendritic spine	14	2.17391	2.98455	0.00103621	GSK3B, EPHA4, NLGN1, ARRB1, ADRB2, NR1D1, BAIAP2, ADD1, ARC, ADORA1, PGR, DRD1, SYNPO, RAPGEF4	599	148	18520	2.92469	0.36695	0.0507742	0.048817
GOTERM_CC_DIRECT	GO:0005634~nucleus	190	29.5031	2.86478	0.00136527	CCNT2, CCNJ, ARID4A, ZBTB20, CBLB, ETS1, FGF2, BACH1, ETS2, ELK4, RPS6KA3, MT2A, ZFP36, RGS2, HERC3, RASSF2, CCND1, SCP2, SESN1, ZMIZ2, NAMPT, CPNE2, LGALS9, NEK3, ACAD11, SYNPO, GLUL, JUNB, SOX5, MEF2A, PDGFRA, MEF2C, MSX2, SFMBT1, FBXW11, EBF1, MITF, CYS1, GEM, TBL1XR1, PSME3, HECW2, TXNIP, PGR, HECA, TRIB2, DGKH, EPAS1, MAX, TSHZ2, GPR88, MGST1, NEDD4L, TGFA, ADRB2, PIK3R1, FOXO3, NDRG1, FOXO1…	599	4841	18520	1.21348	0.452556	0.0602085	0.0578875
GOTERM_CC_DIRECT	GO:0015629~actin cytoskeleton	15	2.32919	2.44949	0.00355233	MACF1, DDX58, SYNPO2, HSPB7, RFLNB, PAWR, BAIAP2, AKAP13, SMTN, ARC, PDLIM3, PEAK1, CDC42EP3, CORO6, SYNPO	599	190	18520	2.44091	0.791823	0.142416	0.136926
GOTERM_CC_DIRECT	GO:0005913~cell-cell adherens junction	18	2.79503	2.33555	0.00461794	MACF1, SHROOM2, SORBS1, BAIAP2, PPL, NDRG1, ADD1, MPP7, KTN1, EPN2, LASP1, CAPZA1, TRIM25, FLOT2, ERC1, PHLDB2, SPTAN1, SPTBN1	599	259	18520	2.14876	0.870131	0.159054	0.152923
GOTERM_CC_DIRECT	GO:0005925~focal adhesion	24	3.72671	2.29901	0.00502332	FZD1, ITGA3, SYNPO2, ITGA1, LAYN, SORBS2, SORBS1, ADD1, AKAP12, EFNB2, EPB41L5, EHD3, LASP1, GRK5, PEAK1, DLC1, G3BP1, ITGA8, FLOT2, NOX4, PHLDB2, CLASP1, FERMT2, TNS1	599	396	18520	1.87383	0.891485	0.159054	0.152923
GOTERM_CC_DIRECT	GO:0043234~protein complex	33	5.12422	2.29043	0.00512358	GSK3B, SMARCD2, NRXN1, PELI2, ITPR1, CISD2, PIK3R1, GNAI1, ZNRF2, RASSF2, PLN, SCP2, EPB41L1, SIN3A, SPTAN1, GLUL, SPTBN1, PDGFRA, MEF2C, DTNA, KSR1, TRPC4, PLEKHA2, KIDINS220, TPM1, MITF, GAB2, NFKBIA, BMP2, STIM1, ID2, MGP, RAPGEF4	599	611	18520	1.66989	0.896202	0.159054	0.152923
GOTERM_CC_DIRECT	GO:0048471~perinuclear region of cytoplasm	34	5.2795	2.22043	0.00601965	GSK3B, CDKN1A, CCNT2, CSF1, HFE, ITPR1, TGFA, ECE1, SLC2A4, NDRG1, BICD1, KALRN, ADD1, AKAP13, FAM168B, MT2A, RASD1, HEPH, ERBB2, FLOT2, APC2, ITGA3, VDR, PLEKHG5, PTCH1, SORBS2, ANK2, TNFRSF1B, CPEB1, EHD3, RAB14, NOX4, SGK1, VAMP2	599	642	18520	1.63741	0.930239	0.159054	0.152923
GOTERM_CC_DIRECT	GO:0031982~vesicle	13	2.01863	2.21366	0.00611417	STX12, ACE, NRXN1, ECE1, SLC2A4, EPS8, RIMS1, SLC9A3, BMP2, PLN, IBSP, FLOT2, VAMP2	599	161	18520	2.4965	0.933105	0.159054	0.152923
GOTERM_CC_DIRECT	GO:0005901~caveola	9	1.39752	2.21245	0.00613133	ADCYAP1R1, VDR, TRPC4, DLC1, PTCH1, FLOT2, ADRB2, DRD1, JAK2	599	85	18520	3.27369	0.933612	0.159054	0.152923
GOTERM_CC_DIRECT	GO:0032587~ruffle membrane	8	1.24224	2.17042	0.00675434	EPS8, KANK1, EPB41L5, MACF1, DDX58, DLC1, TPM1, SPATA13	599	69	18520	3.58472	0.949651	0.165481	0.159102
GOTERM_CC_DIRECT	GO:0005768~endosome	17	2.63975	2.12918	0.00742719	ADCYAP1R1, STEAP3, CALCRL, ACE, ARRDC3, PRSS16, MARCH8, ECE1, ADRB2, SLC2A4, SNX33, ADCY5, ARC, FLOT2, PAK3, EXPH5, DGKH	599	250	18520	2.10244	0.962657	0.172389	0.165744
GOTERM_CC_DIRECT	GO:0012505~endomembrane system	9	1.39752	2.01051	0.00976096	STX12, NRBP2, ADORA1, NBEAL2, TBC1D2B, SLC2A4, DRD1, JAK2, MPDZ	599	92	18520	3.02461	0.986776	0.206691	0.198723
GOTERM_MF_DIRECT	GO:0005515~protein binding	91	14.1304	6.86992	1.34923e-07	CDKN1C, GSK3B, CDKN1A, BTG2, ARRB1, ADM, SLC2A4, ETS1, FGF2, SMPD3, RIMS1, FLCN, SIN3A, KIF5C, UBTF, ADORA1, FLOT2, SIRPA, KIF1B, ERC1, JAK2, SPTAN1, MAP3K5, EPHA4, GABARAPL1, MYOCD, CPT1A, MEF2C, RALBP1, ITGA3, SPHK1, PDE4D, PLEKHG5, PAWR, LIFR, ANK2, RAB3IL1, TGFBR3, CNKSR2, SLC9A3, ARC, IRF1, ITGA7, PGR, RBCK1, PPARA, VAMP2, RAPGEF4, STX12, MACF1, NLGN1, CEBPB, EPAS1, MAX, AMIGO1, NRXN1, ITPR1…	545	1589	16650	1.74959	0.000107662	0.000107668	0.000105374
GOTERM_MF_DIRECT	GO:0004672~protein kinase activity	26	4.03727	5.30152	4.99431e-06	GSK3B, RNASEL, HSPB8, PIK3R4, KALRN, MYLK, NRBP2, RASSF2, CCND1, MAP3K8, NEK3, PAK3, MAP3K5, PDGFRA, EPHA4, KSR1, DYRK1B, IRAK3, HIPK1, DCLK1, HIPK2, PEAK1, TAOK2, COQ8A, SGK1, TRIB2	545	278	16650	2.85724	0.00397753	0.00199273	0.00195028
GOTERM_MF_DIRECT	GO:0003779~actin binding	23	3.57143	4.61634	2.41914e-05	MACF1, ACE, HIP1, SYNPO2, TPM1, LMOD1, SHROOM2, PAWR, SHROOM3, SSH2, ADD1, EPS8, PSTPIP1, PARVG, DAAM2, EPB41L1, CAPZA1, ENC1, PHACTR2, MYH11, SYNPO, SPTAN1, SPTBN1	545	249	16650	2.82193	0.0191198	0.00557333	0.0054546
GOTERM_MF_DIRECT	GO:0001077~transcriptional activator activity, RNA polymerase II core promoter proximal region sequence-specific binding	23	3.57143	4.48756	3.2542e-05	MEF2A, NFAT5, MEF2C, MYOCD, CEBPB, CEBPD, PLAG1, EPAS1, EBF1, MITF, ETV1, CYS1, PBX1, NR4A2, PLSCR1, NR4A3, DBP, TEF, IRF1, CAMTA1, PGR, PPARA, JUNB	545	254	16650	2.76638	0.0256346	0.00557333	0.0054546
GOTERM_MF_DIRECT	GO:0046982~protein heterodimerization activity	38	5.90062	4.45692	3.49206e-05	CEBPB, CEBPD, EPAS1, MAX, PIK3R1, ADD1, ADCY5, SCP2, ERBB2, ADORA1, FLOT2, KIF1B, DRD1, SPTAN1, JAM2, PDK2, SOX5, MEF2A, AOC3, FZD1, MEF2C, ZHX3, ITGA3, FZD4, RALGAPA2, LIFR, IRAK3, MPP7, PBX1, NR4A2, ABTB2, BMP2, TEF, ID2, ITGA7, IL6ST, RAMP1, BCL2L1	545	556	16650	2.08798	0.0274824	0.00557333	0.0054546
GOTERM_MF_DIRECT	GO:0000978~RNA polymerase II core promoter proximal region sequence-specific DNA binding	27	4.19255	4.12798	7.44762e-05	NFAT5, SMARCD2, CEBPB, CEBPD, PLAG1, MAX, ETS2, NACC2, JUNB, MEF2A, MEF2C, MSX2, EBF1, MITF, ETV1, CYS1, NR1D1, TBX3, PBX1, TBX2, NR4A2, NR4A3, TEF, IRF1, PGR, MXD1, PPARA	545	346	16650	2.384	0.0577025	0.00990533	0.00969431
GOTERM_MF_DIRECT	GO:0030165~PDZ domain binding	14	2.17391	3.93468	0.000116232	FZD1, NLGN1, DTNA, FZD4, PLEKHA2, KIDINS220, CRIM1, ADRB2, BAIAP2, TGFBR3, SLC9A3, ACOX1, LNX1, ERC1	545	117	16650	3.65561	0.0885861	0.0132504	0.0129681
GOTERM_MF_DIRECT	GO:0019903~protein phosphatase binding	12	1.86335	3.82665	0.000149056	GHR, CSF1R, PSTPIP1, VCAN, PPP1R3C, ERBB2, ITGA1, ITPR1, STAT6, PIK3R1, DRD1, MAP3K5	545	89	16650	4.11916	0.112153	0.0148683	0.0145516
GOTERM_MF_DIRECT	GO:0003677~DNA binding	58	9.00621	3.6786	0.000209602	OTUD7B, TNFAIP3, ARID4A, ZBTB20, ETS1, BACH1, ETS2, ZFP36, SIN3A, DHX58, UBTF, JUNB, SOX5, MEF2A, MEF2C, ZHX3, MSX2, SPHK1, EBF1, MITF, ASH1L, SLC25A16, PLSCR1, CARHSP1, TFDP2, TBL1XR1, IRF1, IRF7, PGR, PPARA, NFAT5, CEBPB, CEBPD, EPAS1, MAX, SATB2, TSHZ2, ZBTB44, FOXO3, FOXO1, ERBB2, STAT6, PPARGC1A, VDR, FOXF1, ZBTB16, ZBTB10, NR2F2, NR1D1, SSH2, TBX3, PBX1, TBX2, HIPK2, NR4A2, EEPD1, NR4A3, KL…	545	1076	16650	1.64677	0.154038	0.0185848	0.0181888
GOTERM_MF_DIRECT	GO:0035035~histone acetyltransferase binding	7	1.08696	3.52869	0.00029601	MEF2A, MYOCD, CEBPB, NR4A3, CITED2, EPAS1, ETS1	545	29	16650	7.37425	0.210417	0.0236216	0.0231184
GOTERM_MF_DIRECT	GO:0001078~transcriptional repressor activity, RNA polymerase II core promoter proximal region sequence-specific binding	13	2.01863	3.31798	0.000480859	BTG2, TSHZ2, ZBTB20, NR1D1, BACH1, FOXO1, ETS2, TBX3, TBX2, NACC2, SNAI1, MXD1, PPARA	545	118	16650	3.36573	0.318744	0.0348841	0.034141
GOTERM_MF_DIRECT	GO:0043565~sequence-specific DNA binding	35	5.43478	3.27568	0.000530049	CSRNP1, CEBPB, CEBPD, EPAS1, MAX, SATB2, FOXO3, ETS1, FOXO1, ETS2, ELK4, PRDM16, CAMTA1, STAT6, JUNB, PPARGC1A, MEF2A, MEF2C, MSX2, VDR, FOXJ3, ETV1, NR2F2, NR1D1, TBX3, PBX1, TBX2, NR4A2, NR4A3, TEF, IRF1, SNAI1, CREBRF, PGR, PPARA	545	568	16650	1.88251	0.344981	0.0352483	0.0344974
GOTERM_MF_DIRECT	GO:0046332~SMAD binding	8	1.24224	2.89534	0.00127251	MEF2A, ACVRL1, TGFBR3, BMP2, CITED2, PRDM16, ACVR1B, HIPK2	545	51	16650	4.79223	0.637999	0.0781125	0.0764484
GOTERM_MF_DIRECT	GO:0031625~ubiquitin protein ligase binding	21	3.26087	2.78811	0.00162889	GSK3B, CDKN1A, GABARAPL1, SLF2, GPR37, FZD4, PDE4D, ARRB1, PIK3R1, TNFRSF1B, FOXO1, ABTB2, NFKBIA, ABTB1, NPLOC4, BTBD3, ERBB2, TXNIP, RFFL, TRIB2, PPARGC1A	545	293	16650	2.18962	0.727718	0.092847	0.090869
GOTERM_MF_DIRECT	GO:0003707~steroid hormone receptor activity	8	1.24224	2.65445	0.00221587	NR4A2, NR4A3, PAQR7, VDR, PGR, NR2F2, NR1D1, PPARA	545	56	16650	4.36435	0.829706	0.117885	0.115373
GOTERM_MF_DIRECT	GO:0003700~transcription factor activity, sequence-specific DNA binding	40	6.21118	2.53629	0.00290877	CSRNP1, NFAT5, EPAS1, MAX, CITED2, FOXO3, ETS1, BACH1, FOXO1, ARNTL2, ETS2, DBP, SIN3A, STAT6, JUNB, SOX5, MEF2A, MEF2C, ZHX3, VDR, ZBTB16, TSC22D3, FOXJ3, EBF1, MITF, NR2F2, NR1D1, TBX3, PBX1, TBX2, NR4A2, ZNFX1, TFDP2, TEF, IRF1, CREBRF, IRF7, PGR, PPARA, IRF9	545	750	16650	1.62936	0.902175	0.145075	0.141984
GOTERM_MF_DIRECT	GO:0031434~mitogen-activated protein kinase kinase binding	5	0.776398	2.44381	0.00359905	ACE, KSR1, TAOK2, ARRB1, TRIB2	545	20	16650	7.63761	0.943709	0.168944	0.165345
GOTERM_MF_DIRECT	GO:0004674~protein serine/threonine kinase activity	21	3.26087	2.41568	0.00383986	ACVRL1, GSK3B, CDC42BPG, PIK3R4, DYRK1B, IRAK3, HIPK1, ACVR1B, KALRN, DCLK1, HIPK2, NRBP2, RPS6KA3, SNRK, GRK5, PIK3CA, MKNK1, TAOK2, SGK1, PAK3, PDK2	545	316	16650	2.03025	0.953584	0.170234	0.166607
GOTERM_MF_DIRECT	GO:0008134~transcription factor binding	21	3.26087	2.31025	0.00489495	GSK3B, MYOCD, CEBPB, MSX2, EPAS1, ARRB1, PIK3R1, SORBS1, FOXO1, ADD1, PBX1, CCND1, TFDP2, HYAL1, SIN3A, CREG1, APBB2, JUNB, TRIB2, PPARGC1A, BCL2L1	545	323	16650	1.98625	0.980075	0.205588	0.201208
GOTERM_MF_DIRECT	GO:0004879~RNA polymerase II transcription factor activity, ligand-activated sequence-specific DNA binding	6	0.931677	2.27773	0.00527556	NR4A2, NR4A3, VDR, PGR, NR2F2, PPARA	545	35	16650	5.23722	0.985317	0.210495	0.20601

## Sheet: KEGG data
Category	Term	Count	%	﹣log10 PValue	PValue	Genes	List Total	Pop Hits	Pop Total	Fold Enrichment	Bonferroni	Benjamini	FDR
KEGG_PATHWAY	rno05200:Pathways in cancer	36	5.59006	6.02646	9.40887e-07	CSF1R, GSK3B, CDKN1A, EPAS1, MAX, TGFA, CBLB, PIK3R1, FGF2, FOXO1, GNAI1, GNAI2, ADCY5, FGF7, EDNRB, CCND1, ERBB2, APC2, FZD1, PDGFRA, RALBP1, ARHGEF12, ITGA3, EGF, FZD4, ZBTB16, PLEKHG5, PTCH1, MITF, GNG11, NFKBIA, BMP2, PIK3CA, PLCB2, FGF10, BCL2L1	285	396	7749	2.47177	0.000221084	0.000221109	0.000181591
KEGG_PATHWAY	rno05202:Transcriptional misregulation in cancer	17	2.63975	3.61732	0.000241371	CSF1R, CDKN1A, MEF2C, CEBPB, CCNT2, HPGD, MAX, ZBTB16, ETV1, FOXO1, PBX1, ELK4, NR4A3, SIN3A, ID2, NFKBIZ, BCL2L1	285	160	7749	2.88888	0.0551499	0.0213198	0.0175094
KEGG_PATHWAY	rno04151:PI3K-Akt signaling pathway	27	4.19255	3.56516	0.000272167	CHRM2, CSF1R, GSK3B, CDKN1A, CSF1, PIK3R1, FOXO3, FGF2, GHR, FGF7, BCL2L11, IBSP, CCND1, ITGB8, JAK2, PDGFRA, ANGPT1, ITGA3, EGF, ITGA1, GNG11, PIK3CA, ITGA8, ITGA7, SGK1, FGF10, BCL2L1	285	339	7749	2.16553	0.061965	0.0213198	0.0175094
KEGG_PATHWAY	rno04550:Signaling pathways regulating pluripotency of stem cells	15	2.32919	3.23125	0.000587153	FZD1, APC2, GSK3B, FZD4, LIFR, PIK3R1, ACVR1B, FGF2, TBX3, BMP2, PIK3CA, ID2, ID4, JAK2, IL6ST	285	140	7749	2.91316	0.12892	0.0277824	0.0228171
KEGG_PATHWAY	rno04924:Renin secretion	10	1.5528	3.15853	0.000694173	ADCYAP1R1, ACE, ADORA1, ITPR1, ITPR2, ADRB2, PLCB2, GNAI1, GNAI2, ADCY5	285	67	7749	4.05813	0.150568	0.0277824	0.0228171
KEGG_PATHWAY	rno04014:Ras signaling pathway	20	3.10559	3.10018	0.000793996	CSF1R, PDGFRA, RALBP1, ANGPT1, CSF1, KSR1, EGF, PIK3R1, GAB2, ETS1, GNG11, FGF2, ETS2, FGF7, RASA3, PIK3CA, RAPGEF5, PAK3, FGF10, BCL2L1	285	231	7749	2.35407	0.170277	0.0277824	0.0228171
KEGG_PATHWAY	rno04022:cGMP-PKG signaling pathway	16	2.48447	3.0703	0.000850558	MEF2A, MEF2C, ITPR1, ITPR2, ADRB2, GNAI1, GNAI2, ADCY5, MYLK, RGS2, PLN, EDNRB, ADORA1, KCNMB4, MRVI1, PLCB2	285	162	7749	2.68538	0.181242	0.0277824	0.0228171
KEGG_PATHWAY	rno04810:Regulation of actin cytoskeleton	19	2.95031	3.00573	0.000986888	CHRM2, APC2, PDGFRA, ARHGEF12, EGF, ITGA3, ITGA1, PIK3R1, BAIAP2, SSH2, FGF2, MYLK, FGF7, PIK3CA, ITGA8, ITGA7, ITGB8, PAK3, FGF10	285	217	7749	2.38065	0.20708	0.0277824	0.0228171
KEGG_PATHWAY	rno05218:Melanoma	10	1.5528	2.97306	0.00106401	PDGFRA, CDKN1A, FGF7, CCND1, PIK3CA, EGF, MITF, PIK3R1, FGF2, FGF10	285	71	7749	3.8295	0.221335	0.0277824	0.0228171
KEGG_PATHWAY	rno05215:Prostate cancer	11	1.70807	2.8714	0.00134462	NFKBIA, PDGFRA, GSK3B, CDKN1A, CCND1, PIK3CA, EGF, ERBB2, TGFA, PIK3R1, FOXO1	285	88	7749	3.39868	0.271085	0.0315986	0.0259512
KEGG_PATHWAY	rno04910:Insulin signaling pathway	14	2.17391	2.74133	0.00181413	GSK3B, CBLB, PHKA1, PIK3R1, SLC2A4, SORBS1, HK2, FOXO1, SOCS2, PPP1R3C, PIK3CA, MKNK1, FLOT2, PPARGC1A	285	140	7749	2.71895	0.347346	0.0387564	0.0318298
KEGG_PATHWAY	rno04024:cAMP signaling pathway	17	2.63975	2.68106	0.00208419	CHRM2, ADCYAP1R1, PTCH1, PDE4D, PIK3R1, ADRB2, GNAI1, GNAI2, ADCY5, NFKBIA, PLN, PIK3CA, ACOX1, ADORA1, DRD1, PPARA, RAPGEF4	285	195	7749	2.37036	0.387555	0.0393794	0.0323414
KEGG_PATHWAY	rno04152:AMPK signaling pathway	13	2.01863	2.60467	0.00248502	CPT1A, PFKFB3, CAB39L, PIK3R1, SLC2A4, FOXO3, FOXO1, EEF2K, CCND1, RAB14, PIK3CA, LEP, PPARGC1A	285	128	7749	2.76143	0.44273	0.0393794	0.0323414
KEGG_PATHWAY	rno04360:Axon guidance	13	2.01863	2.60467	0.00248502	NTNG1, ROBO2, SEMA5A, NTNG2, GSK3B, EPHA4, ARHGEF12, SEMA3D, GNAI1, GNAI2, EFNB2, PLXNA2, PAK3	285	128	7749	2.76143	0.44273	0.0393794	0.0323414
KEGG_PATHWAY	rno05160:Hepatitis C	13	2.01863	2.57635	0.00265249	GSK3B, CDKN1A, RNASEL, DDX58, EGF, PIK3R1, NFKBIA, PIK3CA, PSME3, IRF1, IRF7, PPARA, IRF9	285	129	7749	2.74002	0.46429	0.0393794	0.0323414
KEGG_PATHWAY	rno05213:Endometrial cancer	8	1.24224	2.57168	0.00268115	APC2, GSK3B, CCND1, PIK3CA, EGF, ERBB2, PIK3R1, FOXO3	285	52	7749	4.183	0.467896	0.0393794	0.0323414
KEGG_PATHWAY	rno04020:Calcium signaling pathway	16	2.48447	2.49597	0.00319174	CHRM2, PDGFRA, PTGFR, SPHK1, ITPR1, ITPR2, PHKA1, ADRB2, MYLK, ITPKC, PLN, EDNRB, STIM1, ERBB2, DRD1, PLCB2	285	185	7749	2.35152	0.528227	0.0441211	0.0362356
KEGG_PATHWAY	rno04630:Jak-STAT signaling pathway	13	2.01863	2.41333	0.00386072	IFNLR1, LIFR, PIK3R1, GHR, SOCS2, CCND1, PIK3CA, LEP, STAT6, JAK2, IL6ST, IRF9, BCL2L1	285	135	7749	2.61825	0.597083	0.0504038	0.0413954
KEGG_PATHWAY	rno04062:Chemokine signaling pathway	15	2.32919	2.26807	0.00539428	CCR1, GSK3B, ARRB1, PIK3R1, FOXO3, GNG11, CXCL2, GNAI1, GNAI2, ADCY5, NFKBIA, GRK5, PIK3CA, JAK2, PLCB2	285	177	7749	2.30419	0.719474	0.0633092	0.0519943
KEGG_PATHWAY	rno04923:Regulation of lipolysis in adipocytes	8	1.24224	2.25957	0.0055008	PIK3CA, ADORA1, ADRB2, PIK3R1, GNAI1, GNAI2, ADCY5, PTGS1	285	59	7749	3.68671	0.726446	0.0633092	0.0519943
KEGG_PATHWAY	rno04920:Adipocytokine signaling pathway	9	1.39752	2.22803	0.00591522	NFKBIA, CPT1A, LEP, ACSBG1, SLC2A4, JAK2, PPARA, TNFRSF1B, PPARGC1A	285	75	7749	3.26274	0.75197	0.0633092	0.0519943
KEGG_PATHWAY	rno04012:ErbB signaling pathway	10	1.5528	2.22718	0.00592682	GSK3B, CDKN1A, PIK3CA, EGF, ERBB2, TGFA, CBLB, PIK3R1, PAK3, EREG	285	91	7749	2.98785	0.752649	0.0633092	0.0519943
KEGG_PATHWAY	rno04668:TNF signaling pathway	11	1.70807	2.1883	0.00648179	NFKBIA, CEBPB, CSF1, PIK3CA, TNFAIP3, MAP3K8, PIK3R1, TNFRSF1B, JUNB, CXCL2, MAP3K5	285	109	7749	2.74389	0.78307	0.066227	0.0543907
KEGG_PATHWAY	rno04931:Insulin resistance	11	1.70807	2.16077	0.00690604	NFKBIA, GSK3B, RPS6KA3, CPT1A, PPP1R3C, PIK3CA, SLC2A4, PIK3R1, PPARA, PPARGC1A, FOXO1	285	110	7749	2.71895	0.803786	0.0676217	0.0555361
KEGG_PATHWAY	rno04725:Cholinergic synapse	11	1.70807	2.10685	0.00781893	CHRM2, PIK3CA, ITPR1, ITPR2, PIK3R1, JAK2, GNG11, PLCB2, GNAI1, GNAI2, ADCY5	285	112	7749	2.67039	0.841922	0.0734979	0.0603621
KEGG_PATHWAY	rno04915:Estrogen signaling pathway	10	1.5528	2.07731	0.00836941	PIK3CA, ITPR1, ITPR2, PIK3R1, HSPA2, PLCB2, GNAI1, GNAI2, ADCY5, FKBP5	285	96	7749	2.83224	0.861251	0.0746827	0.0613351
KEGG_PATHWAY	rno05212:Pancreatic cancer	8	1.24224	2.06648	0.00858056	RALBP1, CCND1, PIK3CA, EGF, ERBB2, TGFA, PIK3R1, BCL2L1	285	64	7749	3.39868	0.868024	0.0746827	0.0613351
KEGG_PATHWAY	rno04919:Thyroid hormone signaling pathway	11	1.70807	2.00342	0.00992154	GSK3B, MED14, PLN, CCND1, PIK3CA, SIN3A, RCAN2, PIK3R1, SLC16A2, PLCB2, FOXO1	285	116	7749	2.57831	0.903981	0.082119	0.0674424
KEGG_PATHWAY	rno04510:Focal adhesion	16	2.48447	1.99423	0.0101338	PDGFRA, GSK3B, EGF, ITGA3, ITGA1, PIK3R1, MYLK, CCND1, PARVG, IBSP, PIK3CA, ERBB2, ITGA8, ITGA7, ITGB8, PAK3	285	210	7749	2.07158	0.9087	0.082119	0.0674424
KEGG_PATHWAY	rno04611:Platelet activation	12	1.86335	1.97798	0.0105202	ARHGEF12, STIM1, PIK3CA, ITPR1, ITPR2, PIK3R1, PLCB2, GNAI1, GNAI2, ADCY5, PTGS1, MYLK	285	135	7749	2.41684	0.916702	0.082408	0.0676797
